# Supplementary material for: Comparison of genetically modified insect-resistant maize and non-transgenic maize revealed changes in soil metabolomes but not in rhizosphere bacterial community
Source: GM Crops Food. 2022 Feb 18;13(1):1–14. doi: 10.1080/21645698.2022.2025725 (PMC8890387; doi:10.1080/21645698.2022.2025725)
Supplement: Supplemental Material [file KGMC_A_2025725_SM1074.zip]

Archive with 3 entries (3 files):
- Supplementary file 1.xlsx
- Supplementary file 3.xlsx
- Supplementry file 2.docx
