# Supplementary material for: Comparison of genetically modified insect-resistant maize and non-transgenic maize revealed changes in soil metabolomes but not in rhizosphere bacterial community
Source: GM Crops Food. 2022 Feb 18;13(1):1–14. doi: 10.1080/21645698.2022.2025725 (PMC8890387; doi:10.1080/21645698.2022.2025725)
Supplement: Supplemental Material [file KGMC_A_2025725_SM1074.zip › Supplementary file 1.xlsx]

## Sheet: Adonis_Bray
Vs_group	Df	SumsOfSqs	MeanSqs	F.Model	R2	Pr(>F)
A1-B1	1(10)	0.08923(0.87410)	0.08923(0.08741)	1.0208	0.09263(0.90737)	0.393
A2-B2	1(10)	0.12796(1.34589)	0.12796(0.13459)	0.95072	0.08682(0.91318)	0.528
A3-B3	1(10)	0.08947(0.83080)	0.089469(0.083080)	1.0769	0.09722(0.90278)	0.251
A4-B4	1(10)	0.14701(1.27074)	0.14701(0.12707)	1.1569	0.10369(0.89631)	0.206
A5-B5	1(10)	0.08794(0.90426)	0.087942(0.090426)	0.97254	0.08863(0.91137)	0.488
A6-B6	1(10)	0.07016(0.76888)	0.070156(0.076888)	0.91245	0.08362(0.91638)	0.605
