# Supplementary material for: Comparison of genetically modified insect-resistant maize and non-transgenic maize revealed changes in soil metabolomes but not in rhizosphere bacterial community
Source: GM Crops Food. 2022 Feb 18;13(1):1–14. doi: 10.1080/21645698.2022.2025725 (PMC8890387; doi:10.1080/21645698.2022.2025725)
Supplement: Supplemental Material [file KGMC_A_2025725_SM1074.zip › Supplementary file 3.xlsx]

## Sheet: Altered metabolites
	compound	logFC	logCPM	LR	PValue	FDR
Stage 1	Com_8295_neg	-1.34659	4.32773	20.0281	7.63112e-06	0.0108987
	Com_1351_neg	-2.05463	3.02351	18.4716	1.72455e-05	0.0108987
	Com_3353_neg	-1.64528	4.1547	18.2971	1.88996e-05	0.0108987
	Com_534_pos	-2.95531	7.53765	17.4778	2.9069e-05	0.0125723
	Com_16923_pos	1.17413	4.96396	15.9607	6.46695e-05	0.0217393
	Com_548_neg	-3.72894	5.90585	15.6704	7.53965e-05	0.0217393
	Com_1402_pos	1.81109	9.09006	13.8503	0.00019796	0.0400966
	Com_317_neg	3.76931	6.66921	13.7984	0.000203515	0.0400966
	Com_575_pos	-2.26357	7.57655	13.752	0.000208595	0.0400966
	Com_11164_pos	-3.08675	4.13424	13.2498	0.000272615	0.0471624
Stage 2	Com_1402_neg	1.25608	2.68371	13.4802	0.000241099	0.0231723
	Com_16025_neg	1.09681	1.94715	21.2836	3.96103e-06	0.0011421
	Com_12078_pos	1.08257	4.04317	30.8206	2.83023e-08	2.44815e-05
	Com_6842_neg	-1.04775	2.57257	12.9042	0.000327852	0.0283592
	Com_16736_pos	-1.15847	3.36373	15.3021	9.1614e-05	0.0113209
	Com_603_pos	-1.20027	4.12431	12.6354	0.000378502	0.0311813
	Com_2233_pos	-1.23698	8.22208	18.3883	1.80164e-05	0.00346316
	Com_1725_neg	-1.23721	8.22852	32.2744	1.33869e-08	2.31593e-05
	Com_7138_neg	-1.40748	1.66847	16.386	5.16667e-05	0.00893834
	Com_17811_pos	-1.47033	5.03818	25.66	4.07185e-07	0.00023481
	Com_12391_pos	-1.65558	2.51412	13.0156	0.000308899	0.0281261
	Com_82_neg	-1.76207	5.62125	14.9292	0.00011162	0.0128735
	Com_47_pos	-1.80038	7.5746	15.8567	6.83247e-05	0.010049
	Com_305_pos	-2.40502	8.12507	21.6223	3.31975e-06	0.0011421
	Com_42438_pos	-2.90841	2.02729	23.1199	1.5221e-06	0.000658309
Stage 3	Com_16241_pos	-3.48379	4.42362	82.9459	8.43304e-20	1.41856e-16
	Com_13088_pos	-3.41774	5.5957	81.6313	1.63995e-19	1.41856e-16
	Com_3023_pos	-3.05104	6.76756	15.7846	7.09789e-05	0.00507378
	Com_7756_pos	-2.76446	6.37517	16.4365	5.03066e-05	0.00395593
	Com_6751_pos	-2.19061	6.63134	28.2256	1.07965e-07	3.11298e-05
	Com_3209_neg	-2.12947	3.07492	24.7871	6.40255e-07	0.000100695
	Com_5110_pos	-1.98447	5.9917	22.1172	2.56498e-06	0.000369785
	Com_14549_pos	-1.94535	5.46257	18.0949	2.10158e-05	0.00181787
	Com_10364_pos	-1.92161	3.11506	29.9989	4.32285e-08	1.86963e-05
	Com_1043_pos	-1.91025	9.72032	11.6546	0.000640455	0.0251815
	Com_18423_pos	-1.84948	3.5116	14.9099	0.000112768	0.00696747
	Com_25768_pos	-1.7644	3.38267	19.8841	8.22837e-06	0.000949005
	Com_657_neg	-1.75161	4.44454	12.3814	0.000433643	0.0200007
	Com_1588_neg	-1.72229	5.68524	26.9967	2.038e-07	4.40718e-05
	Com_4129_pos	-1.69443	8.80162	25.7426	3.90115e-07	7.49887e-05
	Com_15452_pos	-1.66083	5.64323	19.5578	9.75993e-06	0.00105529
	Com_474_pos	-1.64294	11.4859	14.6836	0.000127148	0.00758504
	Com_1990_pos	-1.60986	6.6069	14.4172	0.00014646	0.00817342
	Com_16085_pos	-1.56359	5.60887	12.3086	0.000450884	0.0200007
	Com_3888_pos	-1.56078	7.33173	10.3175	0.00131778	0.0414502
	Com_9280_neg	-1.54887	2.91498	24.8698	6.13373e-07	0.000100695
	Com_17221_pos	-1.52215	5.30857	13.7844	0.000205036	0.0110848
	Com_4179_neg	-1.50999	2.52274	12.3283	0.000446138	0.0200007
	Com_1402_neg	-1.47743	6.70664	15.7232	7.33205e-05	0.00507378
	Com_14322_pos	-1.42778	5.29332	12.1449	0.000492214	0.020769
	Com_2073_neg	-1.40704	6.06068	13.0859	0.000297523	0.0147061
	Com_6690_pos	-1.39464	6.55946	13.3492	0.000258539	0.0135537
	Com_5537_pos	-1.29482	7.69349	10.4919	0.00119899	0.0398895
	Com_896_neg	-1.26879	5.54029	21.1503	4.24629e-06	0.000565083
	Com_3736_neg	-1.26489	3.75579	9.81437	0.00173154	0.0491076
	Com_5671_pos	-1.25252	4.91689	19.1558	1.2047e-05	0.00122596
	Com_5463_pos	-1.22615	4.32331	12.782	0.000349967	0.0168178
	Com_21478_pos	-1.21622	4.52213	14.5544	0.000136167	0.00785231
	Com_7723_pos	-1.21217	7.97305	20.978	4.64586e-06	0.000574096
	Com_2468_pos	-1.19728	7.0042	17.1066	3.53386e-05	0.00291123
	Com_575_pos	-1.16622	5.35072	10.1901	0.00141199	0.0421162
	Com_27400_pos	-1.16222	3.34124	16.1658	5.80322e-05	0.00436503
	Com_9671_pos	-1.12673	5.72962	9.96646	0.00159417	0.0459653
	Com_1832_pos	-1.11595	9.51372	11.9617	0.000543064	0.0223691
	Com_216_neg	-1.11223	10.6327	10.2292	0.00138235	0.0419556
	Com_4009_pos	-1.11159	7.35054	10.7307	0.00105375	0.037979
	Com_757_pos	-1.09076	11.8204	11.6855	0.000629891	0.0251815
	Com_6384_neg	0.824266	5.25012	11.1703	0.000831174	0.0305943
	Com_8295_neg	1.01727	4.88623	10.0937	0.00148781	0.0436255
	Com_3269_neg	1.16874	2.08927	10.4978	0.0011952	0.0398895
	Com_4282_pos	1.30546	5.64966	10.2445	0.00137091	0.0419556
	Com_3551_pos	1.30778	9.44175	15.5676	7.96082e-05	0.005297
	Com_2786_pos	1.32876	3.51295	28.5062	9.33997e-08	3.11298e-05
	Com_682_pos	1.3765	8.59875	11.478	0.000704267	0.0270751
	Com_6992_pos	1.39302	6.05845	11.2312	0.000804322	0.0302495
	Com_19080_pos	1.43741	5.95416	27.1356	1.89677e-07	4.40718e-05
	Com_9728_pos	1.46797	5.85838	13.2336	0.000274971	0.0139912
	Com_15060_neg	1.58388	2.75868	18.2127	1.97559e-05	0.00179882
	Com_19211_pos	1.77732	0.809774	33.5036	7.11333e-09	4.10202e-06
	Com_39207_pos	2.33578	2.0842	18.7683	1.47602e-05	0.00141862
Stage 4	Com_3750_pos	3.92859	7.72384	41.8851	9.6799e-11	1.19616e-08
	Com_15723_neg	3.66797	2.29691	48.3059	3.6465e-12	1.26169e-09
	Com_36537_pos	3.30992	2.53202	30.7106	2.9952e-08	1.51126e-06
	Com_6058_pos	3.25823	7.17881	57.1342	4.0706e-14	3.52107e-11
	Com_23873_pos	3.11802	3.75936	39.3296	3.57969e-10	3.87054e-08
	Com_7145_neg	2.96253	3.96984	34.6469	3.95264e-09	2.73522e-07
	Com_1305_pos	2.93015	9.98306	35.5893	2.4362e-09	1.7887e-07
	Com_4628_pos	2.92523	7.47663	36.5992	1.45092e-09	1.19528e-07
	Com_34926_pos	2.90588	3.81948	44.6686	2.33365e-11	5.16869e-09
	Com_20803_pos	2.88767	4.19632	48.3439	3.57658e-12	1.26169e-09
	Com_1874_pos	2.85171	9.40728	36.4157	1.59412e-09	1.25356e-07
	Com_6456_pos	2.73689	7.6622	42.8339	5.9589e-11	8.59075e-09
	Com_34940_pos	2.72956	3.61357	23.0676	1.56406e-06	4.50971e-05
	Com_42438_pos	2.65022	1.69222	21.0722	4.42299e-06	0.000107526
	Com_9958_pos	2.64898	6.71959	37.4097	9.57445e-10	8.71779e-08
	Com_10478_pos	2.62262	5.77858	22.4792	2.12432e-06	5.7423e-05
	Com_2951_pos	2.55831	7.57677	21.8935	2.88211e-06	7.33243e-05
	Com_601_neg	2.54636	8.63011	38.2415	6.25077e-10	6.00769e-08
	Com_1260_pos	2.4481	9.65621	22.4204	2.19038e-06	5.82978e-05
	Com_5235_pos	2.41537	7.39135	29.4494	5.73971e-08	2.54608e-06
	Com_40951_pos	2.40688	2.34774	35.5535	2.48143e-09	1.7887e-07
	Com_1671_pos	2.391	9.60105	25.1858	5.20639e-07	1.6084e-05
	Com_4441_pos	2.38804	8.04129	20.0186	7.66937e-06	0.000172312
	Com_32329_pos	2.38567	4.09005	30.2307	3.8358e-08	1.84332e-06
	Com_8020_pos	2.37124	2.46447	49.3324	2.16063e-12	1.24597e-09
	Com_12126_neg	2.33615	1.48588	30.6707	3.05745e-08	1.51126e-06
	Com_118_pos	2.30509	10.7243	24.0266	9.5014e-07	2.83404e-05
	Com_3956_pos	2.17755	8.16804	42.6747	6.46419e-11	8.60234e-09
	Com_10105_pos	2.17076	6.59093	32.5504	1.1614e-08	7.17582e-07
	Com_6992_pos	2.12282	5.43516	21.6857	3.21178e-06	8.05272e-05
	Com_4842_neg	2.11533	3.74926	25.8432	3.70298e-07	1.23195e-05
	Com_25104_pos	2.11458	3.83176	30.7562	2.92574e-08	1.51126e-06
	Com_20535_pos	2.1016	4.60041	27.3986	1.65551e-07	6.0937e-06
	Com_21695_pos	2.08703	4.24391	29.2705	6.29455e-08	2.72239e-06
	Com_16334_pos	2.08676	5.58154	32.1581	1.42122e-08	8.47833e-07
	Com_2738_neg	2.0597	6.03502	31.4248	2.07312e-08	1.15693e-06
	Com_25045_pos	2.05475	3.19934	14.9878	0.000108207	0.00174952
	Com_17377_pos	2.05117	5.84807	27.6127	1.48204e-07	5.69342e-06
	Com_28396_pos	1.93539	3.59685	19.5341	9.88208e-06	0.0002137
	Com_41559_pos	1.92764	2.09519	20.2202	6.90191e-06	0.000157109
	Com_16923_pos	1.92744	5.90712	43.5929	4.04295e-11	6.35846e-09
	Com_394_pos	1.92546	9.31847	18.7131	1.51935e-05	0.000305637
	Com_1805_pos	1.89517	9.41801	22.532	2.06668e-06	5.67517e-05
	Com_24612_pos	1.88149	3.8824	19.3994	1.06039e-05	0.000226479
	Com_38753_pos	1.84596	3.68341	27.9575	1.24007e-07	4.87575e-06
	Com_631_pos	1.83994	7.80426	31.3384	2.16746e-08	1.17178e-06
	Com_19364_pos	1.8304	4.9982	22.6183	1.97597e-06	5.60399e-05
	Com_27732_pos	1.81964	4.29935	24.1156	9.07236e-07	2.75354e-05
	Com_4116_pos	1.81791	2.34438	9.62299	0.00192156	0.0202702
	Com_34774_pos	1.79028	3.22395	13.9682	0.000185933	0.002872
	Com_12265_pos	1.78406	6.79369	37.2282	1.05082e-09	9.0896e-08
	Com_19893_pos	1.77202	5.48	26.014	3.38949e-07	1.16027e-05
	Com_25196_pos	1.75057	3.95845	13.5395	0.0002336	0.00335906
	Com_5313_pos	1.72869	7.80254	28.1191	1.14077e-07	4.69887e-06
	Com_35542_pos	1.72584	3.22583	33.5711	6.87057e-09	4.40225e-07
	Com_26529_pos	1.72449	3.7029	13.8176	0.000201445	0.00301903
	Com_6045_pos	1.72387	8.02861	20.6554	5.49817e-06	0.000128538
	Com_4644_pos	1.70967	8.07746	25.4154	4.62224e-07	1.48083e-05
	Com_6921_neg	1.70764	3.04726	13.5287	0.00023494	0.00335906
	Com_2012_pos	1.677	9.57456	19.6247	9.42407e-06	0.000209021
	Com_22234_pos	1.66181	3.56674	17.6249	2.69037e-05	0.000517148
	Com_10707_neg	1.66095	3.00191	16.2178	5.64607e-05	0.00101747
	Com_6089_pos	1.64944	7.59476	31.6467	1.84931e-08	1.06643e-06
	Com_4427_pos	1.63616	6.34912	10.9251	0.000948679	0.0110451
	Com_8798_pos	1.63034	6.4375	30.138	4.02378e-08	1.88139e-06
	Com_32534_pos	1.61458	3.94057	17.817	2.43206e-05	0.00047275
	Com_4526_neg	1.60803	4.80085	17.4678	2.92217e-05	0.000555533
	Com_18477_pos	1.60418	5.7302	40.433	2.03478e-10	2.34678e-08
	Com_462_pos	1.59874	8.27232	27.2938	1.74769e-07	6.29896e-06
	Com_950_neg	1.58793	2.65266	15.2565	9.38523e-05	0.00155908
	Com_16782_pos	1.57347	5.59039	28.1822	1.10416e-07	4.65903e-06
	Com_1588_neg	1.54411	5.91308	18.9577	1.33651e-05	0.000275258
	Com_15060_neg	1.50909	2.14783	11.2541	0.000794467	0.00974772
	Com_18787_pos	1.50811	4.88302	21.0498	4.47508e-06	0.000107526
	Com_37338_pos	1.48763	2.40428	20.8312	5.01583e-06	0.000118868
	Com_22656_pos	1.47548	5.294	44.185	2.98768e-11	5.16869e-09
	Com_24235_pos	1.47249	4.67437	21.3949	3.73758e-06	9.23715e-05
	Com_2468_pos	1.45075	7.28821	19.5376	9.86368e-06	0.0002137
	Com_23172_pos	1.44619	5.62338	25.9964	3.42046e-07	1.16027e-05
	Com_4764_pos	1.43956	4.27259	11.5118	0.000691565	0.0087329
	Com_8224_pos	1.43893	5.9568	15.025	0.000106094	0.00173153
	Com_12618_pos	1.43291	3.90943	25.2771	4.96567e-07	1.56193e-05
	Com_2727_pos	1.4328	9.39299	15.4531	8.45788e-05	0.00146321
	Com_267_pos	1.43137	12.8353	22.1721	2.49273e-06	6.43646e-05
	Com_15876_pos	1.427	6.34104	18.4941	1.70428e-05	0.000338897
	Com_32522_pos	1.42645	4.0793	19.2446	1.14994e-05	0.000242609
	Com_14163_pos	1.41646	4.22377	11.5217	0.00068787	0.0087329
	Com_11392_neg	1.40307	2.09155	7.76186	0.00533611	0.0470994
	Com_24297_pos	1.40282	4.09586	23.6657	1.14608e-06	3.36054e-05
	Com_2778_pos	1.39216	9.1143	15.8912	6.709e-05	0.00119655
	Com_23806_pos	1.36515	5.12123	22.2842	2.35129e-06	6.16323e-05
	Com_10740_pos	1.35839	7.31242	25.7193	3.9486e-07	1.28888e-05
	Com_4687_pos	1.35055	8.34239	15.5218	8.15612e-05	0.00142526
	Com_1402_neg	1.33511	7.47849	13.8225	0.000200916	0.00301903
	Com_3130_neg	1.3146	6.51368	16.6987	4.38105e-05	0.000797813
	Com_16732_pos	1.30408	4.16511	14.6826	0.000127218	0.00201914
	Com_3025_pos	1.29886	9.03381	15.2652	9.34224e-05	0.00155908
	Com_3759_pos	1.29087	6.36172	12.3805	0.000433842	0.00576786
	Com_6310_neg	1.27795	5.20874	15.4103	8.65136e-05	0.00148187
	Com_4460_pos	1.27027	3.88371	10.9265	0.00094797	0.0110451
	Com_2682_pos	1.26504	6.56684	9.56922	0.00197867	0.020621
	Com_5231_neg	1.24051	5.48153	18.9097	1.37055e-05	0.000278947
	Com_25896_pos	1.23464	4.64719	10.1386	0.00145198	0.0157983
	Com_42015_pos	1.23197	1.33314	13.7691	0.000206706	0.00305643
	Com_16457_pos	1.18776	5.19872	13.038	0.000305241	0.0042586
	Com_3209_neg	1.17985	3.42433	9.60702	0.00193835	0.0203233
	Com_15080_pos	1.17976	6.37895	12.4049	0.00042821	0.00574266
	Com_16895_neg	1.1719	2.57516	11.7773	0.000599562	0.00774062
	Com_41479_pos	1.14606	1.89031	9.96419	0.00159614	0.0172583
	Com_32122_pos	1.14313	2.98301	9.62593	0.00191849	0.0202702
	Com_19088_pos	1.13628	5.2701	13.9883	0.000183948	0.00286694
	Com_15472_pos	1.12461	4.34357	13.8084	0.000202432	0.00301903
	Com_10364_pos	1.11576	3.36406	7.7924	0.00524664	0.046787
	Com_25323_pos	1.10811	5.15085	15.241	9.46265e-05	0.00155908
	Com_1823_pos	1.10453	8.14301	18.3902	1.79979e-05	0.000353821
	Com_5671_pos	1.08405	5.46098	10.5799	0.00114324	0.0128429
	Com_29428_pos	1.07446	4.2056	19.093	1.24498e-05	0.000259496
	Com_4744_neg	1.05567	5.60575	11.8865	0.000565433	0.00735488
	Com_780_neg	1.04992	9.05504	9.20228	0.00241714	0.0243119
	Com_18728_pos	1.04174	5.69351	12.368	0.000436757	0.00576786
	Com_11661_pos	1.03946	6.28354	17.3205	3.15766e-05	0.000593778
	Com_340_neg	1.038	10.5289	10.6322	0.00111134	0.0125662
	Com_4129_pos	1.03235	8.69633	8.75384	0.00308951	0.0293112
	Com_16114_pos	1.03039	4.83818	9.46133	0.00209849	0.0215384
	Com_33205_pos	1.02381	3.85119	17.0803	3.58311e-05	0.000659446
	Com_6961_pos	1.0154	3.51338	13.1784	0.000283199	0.00398321
	Com_22744_pos	-0.821005	4.51632	11.2197	0.000809323	0.00986006
	Com_19120_pos	-1.01789	3.08139	9.45649	0.00210404	0.0215384
	Com_576_neg	-1.04831	6.78556	8.04007	0.00457537	0.0416599
	Com_6467_pos	-1.06551	4.77672	10.6602	0.00109464	0.0124587
	Com_7723_pos	-1.06846	5.13951	15.6684	7.54753e-05	0.00133237
	Com_7578_neg	-1.08488	2.50138	7.83683	0.00511924	0.0458875
	Com_23308_pos	-1.09293	4.55879	11.173	0.000829976	0.010041
	Com_3872_pos	-1.14396	6.89409	12.6681	0.000371954	0.00502719
	Com_34590_pos	-1.21199	1.29919	10.7746	0.00102902	0.0117894
	Com_23427_pos	-1.23377	2.85861	10.2582	0.00136075	0.0149943
	Com_2015_pos	-1.23952	6.57957	14.3841	0.000149052	0.00234419
	Com_2437_neg	-1.25698	2.8778	13.2842	0.000267654	0.00379542
	Com_2656_pos	-1.25913	2.49195	22.5429	2.055e-06	5.67517e-05
	Com_2307_pos	-1.34947	4.24352	9.75698	0.00178643	0.0190773
	Com_16432_neg	-1.41022	1.81369	12.0247	0.000524989	0.00688054
	Com_1951_pos	-1.48084	6.48756	20.4284	6.19027e-06	0.000142789
	Com_14159_pos	-1.5571	1.08633	13.8239	0.000200763	0.00301903
	Com_4238_pos	-1.8051	5.03147	14.838	0.000117151	0.00187658
	Com_9969_neg	-1.81962	0.201263	34.2279	4.90222e-09	3.26186e-07
	Com_40365_pos	-1.82296	3.14223	27.9826	1.22411e-07	4.87575e-06
	Com_43230_pos	-1.86093	1.26439	29.575	5.37935e-08	2.44902e-06
	Com_5631_neg	-1.87857	3.00738	13.7279	0.000211288	0.0030977
	Com_8279_neg	-1.90914	2.45814	10.9309	0.000945718	0.0110451
	Com_13317_pos	-2.0501	4.66502	27.5716	1.51386e-07	5.69342e-06
	Com_11310_pos	-2.11329	4.07903	26.3438	2.85732e-07	1.00881e-05
	Com_26218_pos	-2.6813	4.17407	44.6237	2.38784e-11	5.16869e-09
	Com_2401_pos	-2.80033	7.11397	38.5257	5.40377e-10	5.49913e-08
	Com_9476_pos	-2.87814	6.8464	63.7397	1.41994e-15	2.4565e-12
	Com_8242_pos	-3.43388	7.10552	44.2248	2.92742e-11	5.16869e-09
	Com_18092_pos	-4.11576	4.53789	44.3856	2.69669e-11	5.16869e-09
Stage 5	Com_9952_pos	2.19998	1.76806	35.7929	2.1945e-09	3.79649e-06
	Com_4238_pos	1.905	6.40832	17.4643	2.92758e-05	0.00844118
	Com_649_neg	1.85162	8.36442	14.2512	0.000159956	0.0212865
	Com_11310_pos	1.72248	3.77243	30.6426	3.10202e-08	2.68324e-05
	Com_20808_pos	1.71369	2.81445	15.5701	7.95039e-05	0.0152824
	Com_1565_neg	1.70118	6.17355	12.52	0.000402618	0.0366065
	Com_7578_neg	1.58654	2.61269	16.454	4.98445e-05	0.0107789
	Com_9989_pos	1.57403	7.11315	12.7567	0.000354731	0.0340936
	Com_8279_neg	1.45389	1.06177	17.8271	2.41909e-05	0.00837006
	Com_615_neg	1.42716	3.4942	14.8608	0.000115743	0.0181179
	Com_15289_pos	1.39784	3.59687	19.9273	8.04449e-06	0.00463899
	Com_12147_neg	1.23433	1.29956	13.5908	0.000227301	0.0263175
	Com_16923_pos	1.08204	6.97314	14.8186	0.000118361	0.0181179
	Com_7595_pos	1.03192	3.10343	12.8432	0.000338713	0.0340936
	Com_17361_neg	-1.12749	-1.11757	12.7797	0.00035041	0.0340936
	Com_2827_pos	-1.32156	9.71725	12.4269	0.000423197	0.0366065
	Com_8515_neg	-1.32746	0.185867	14.7056	0.000125674	0.0181179
	Com_13243_pos	-1.40634	6.28562	18.1341	2.05885e-05	0.00837006
	Com_12910_pos	-2.28996	5.37088	16.7464	4.27239e-05	0.0105589
	Com_308_neg	-2.53198	8.9721	13.5835	0.000228186	0.0263175
Stage 6	Com_4508_pos	-4.16108	5.34925	23.4108	1.30845e-06	0.000377271
	Com_171_pos	-3.83546	5.95359	21.527	3.48882e-06	0.000754456
	Com_6045_pos	-2.79519	7.59988	23.9319	9.98065e-07	0.000377271
	Com_10478_pos	-2.72275	4.44701	26.4365	2.72346e-07	0.00023558
	Com_1260_pos	-2.32023	8.24201	17.595	2.73308e-05	0.00315215
	Com_9889_neg	-1.88331	0.673127	28.6772	8.55045e-08	0.000147923
	Com_28396_pos	-1.72455	2.00401	19.2855	1.12557e-05	0.00162269
	Com_34026_pos	-1.67987	3.28409	18.4066	1.78437e-05	0.00237459
	Com_1402_neg	-1.58237	5.93689	16.0451	6.1852e-05	0.00668775
	Com_18477_pos	-1.53602	4.99349	23.6652	1.14634e-06	0.000377271
	Com_1725_neg	-1.37686	7.1611	21.0947	4.37141e-06	0.000826677
	Com_16923_pos	-1.26659	5.20851	14.3475	0.000151984	0.0146073
	Com_7004_pos	-1.25868	3.26774	14.0668	0.000176427	0.0152609
	Com_4290_pos	-1.24979	5.98297	12.1489	0.000491164	0.0404625
	Com_2292_pos	1.35325	7.7012	11.7847	0.000597182	0.0469602
	Com_8242_pos	1.62308	6.81129	11.6322	0.000648184	0.0487547
	Com_9574_pos	1.78905	3.21211	14.2172	0.000162879	0.0148306
	Com_5631_neg	1.90541	2.22318	14.3844	0.000149034	0.0146073
	Com_6558_pos	2.03052	7.49305	20.7415	5.25633e-06	0.000826677
	Com_18092_pos	2.47972	1.98935	18.2353	1.95222e-05	0.00241239
	Com_43230_pos	2.71908	1.81517	20.7621	5.20008e-06	0.000826677
	Com_498_pos	2.93573	9.91864	22.8791	1.72514e-06	0.000426355
	Com_34590_pos	3.20901	2.3505	24.3811	7.90421e-07	0.000377271

## Sheet: All metabolites information
Compound_ID	Name	Formula	Molecular Weight	RT [min]	m/z	mzCloud_Results	mzVault_Results	MassList_Results
Com_1000_neg	LPG 16:0	C22 H45 O9 P	484.28	14.101	483.273	No results	Full match	No results
Com_10025_neg	Vanillic acid	C8 H8 O4	168.042	9.702	167.035	Full match	Full match	Full match
Com_10057_neg	Glycoursodeoxycholic acid	C26 H43 N O5	449.314	12.871	448.307	Full match	No results	Full match
Com_10060_neg	Delta-Tridecalactone	C13 H24 O2	212.178	13.05	211.17	No results	No results	Full match
Com_10063_neg	Oleoyl-L-alpha-lysophosphatidic acid	C21 H41 O7 P	436.259	14.182	435.251	No results	No results	Full match
Com_10118_neg	PE (17:1/18:1)	C40 H76 N O8 P	729.532	16.089	728.525	No results	Full match	No results
Com_1017_neg	2-Furoylglycine	C7 H7 N O4	169.037	4.544	168.03	Full match	No results	No results
Com_10217_neg	N-Acetyl-D-galactosamine 4-sulfate	C8 H15 N O9 S	301.048	11.357	300.041	Full match	No results	No results
Com_10241_neg	2-(1H-1,2,3-benzotriazol-1-yl)-N-(2,3-dihydro-1H-inden-2-yl)acetamide	C17 H16 N4 O	292.134	12.263	291.127	Invalid mass	No results	No results
Com_1024_neg	Tetracycline	C22 H24 N2 O8	444.148	1.218	443.141	Invalid mass	No results	No results
Com_10494_neg	1-Caffeoylquinic Acid	C16 H18 O9	354.093	10.608	353.086	No results	No results	Full match
Com_10532_neg	Corticosterone	C21 H30 O4	346.214	13.957	345.207	Full match	No results	Full match
Com_10646_neg	Glutaric Acid	C5 H8 O4	132.042	1.193	131.035	No results	No results	Full match
Com_10652_neg	Glycolithocholic acid	C26 H43 N O4	433.319	13.506	432.312	No results	No results	Full match
Com_1065_neg	cis-5,8,11,14,17-Eicosapentaenoic acid	C20 H30 O2	302.224	14.297	301.217	Full match	No results	Full match
Com_10707_neg	Mevalonic acid	C6 H12 O4	148.073	6.54	147.066	No results	No results	Full match
Com_10716_neg	3'-Adenosine monophosphate (3'-AMP)	C10 H14 N5 O7 P	347.064	9.692	346.057	Full match	No results	Full match
Com_10736_neg	Calcitriol	C27 H44 O3	416.329	13.832	415.322	Full match	No results	No results
Com_10742_neg	17¦Á-Hydroxyprogesterone	C21 H30 O3	330.22	12.941	329.212	Full match	No results	Full match
Com_10769_neg	4-(2-pyrimidinyl)-N-(2-thienyl)tetrahydro-1(2H)-pyrazinecarboxamide	C13 H15 N5 O S	289.099	11.375	288.091	Full match	No results	No results
Com_1076_neg	Guanosine	C10 H13 N5 O5	283.092	3.15	282.084	Full match	Full match	Full match
Com_10805_neg	MGDG (14:0/14:1)	C37 H68 O10	732.504	16.612	731.497	No results	Invalid mass	No results
Com_10822_neg	N-(4-chlorophenyl)-N'-(2-phenoxyphenyl)urea	C19 H15 Cl N2 O2	338.079	7.697	337.072	Invalid mass	No results	No results
Com_10840_neg	Estrone sulfate	C18 H22 O5 S	350.118	10.668	349.111	Full match	No results	No results
Com_10899_neg	2-(1-{2-[(3-furylmethyl)amino]-2-oxoethyl}cyclohexyl)acetic acid	C15 H21 N O4	279.147	7.469	278.14	Full match	No results	No results
Com_1089_neg	Decanoic acid	C10 H20 O2	172.146	12.66	171.139	Full match	No results	Full match
Com_1092_neg	8-Iso-15-keto-prostaglandin-F2¦Â	C20 H32 O5	352.228	13.799	351.221	Invalid mass	No results	No results
Com_10936_neg	4-Hydroxyphenylpyruvic acid	C9 H8 O4	180.042	6.754	179.035	Full match	No results	No results
Com_11035_neg	Oleoyl-L-¦Á-lysophosphatidic acid	C21 H41 O7 P	436.262	12.359	435.255	Invalid mass	No results	No results
Com_1103_neg	8Z,11Z,14Z-Eicosatrienoic acid	C20 H34 O2	306.256	14.552	305.248	Full match	No results	Full match
Com_11084_neg	L-Homocystine	C8 H16 N2 O4 S2	268.054	1.333	267.047	No results	No results	Full match
Com_11143_neg	Retinoic acid	C20 H28 O2	300.209	13.062	299.202	No results	Full match	Full match
Com_11149_neg	3-chloro-4-methylquinolin-2-ol	C10 H8 Cl N O	193.03	11.209	192.022	Full match	No results	No results
Com_11176_neg	D-(-)-Fructose	C6 H12 O6	180.063	7.34	179.056	Full match	Full match	Full match
Com_11206_neg	Sulfamethoxazole	C10 H11 N3 O3 S	506.1	11.828	252.043	Invalid mass	No results	No results
Com_1121_neg	N-[5-(trifluoromethyl)-2-pyridinyl]benzenesulfonamide	C12 H9 F3 N2 O2 S	302.034	2.289	301.026	Full match	No results	No results
Com_11333_neg	3-Coumaric acid	C9 H8 O3	164.047	2.414	163.04	Full match	Full match	Full match
Com_1136_neg	2,3-dinor Prostaglandin E1	C18 H30 O5	308.199	12.016	307.192	Invalid mass	No results	No results
Com_11383_neg	Lysope 16:0	C21 H44 N O7 P	453.285	13.157	452.277	No results	No results	Full match
Com_11392_neg	2-bromo-4-methyl-1,3-thiazole-5-carboxylic acid	C5 H4 Br N O2 S	320.95	10.241	319.943	Invalid mass	No results	No results
Com_11576_neg	LPE 20:4	C25 H44 N O7 P	501.286	14.54	500.279	No results	Full match	No results
Com_11578_neg	PC (2:0/16:2)	C26 H48 N O8 P	593.334	12.975	592.327	No results	Invalid mass	No results
Com_11600_neg	L-Saccharopine	C11 H20 N2 O6	276.132	1.189	275.125	No results	No results	Full match
Com_11650_neg	5-S-cysteinyldopa	C12H16N2O6S	316.074	11.812	315.066	No results	No results	Full match
Com_11672_neg	Taurocholic acid	C26 H45 N O7 S	515.292	12.137	514.285	No results	No results	Full match
Com_11756_neg	13,14-dihydro-15-keto-tetranor Prostaglandin E2	C16 H26 O5	298.178	9.31	297.171	Full match	No results	No results
Com_11776_neg	PG (14:0/14:0)	C34 H67 O10 P	666.449	15.425	665.442	No results	Full match	No results
Com_11861_neg	Inositol	C6 H12 O6	180.064	13.816	179.056	No results	No results	Full match
Com_11866_neg	Salvinorin B	C21 H26 O7	390.168	9.475	389.161	Full match	No results	No results
Com_1197_neg	(3¦Â,9¦Î)-3,14-Dihydroxycarda-5,20(22)-dienolide	C23 H32 O4	372.23	13.422	371.222	Full match	No results	Full match
Com_12126_neg	N-(2-hydroxyethyl)-N'-propylthiourea	C6 H14 N2 O S	212.084	9.27	211.077	Invalid mass	No results	No results
Com_12139_neg	D-Ribose-1-phosphate	C5 H11 O8 P	230.021	9.457	229.014	Invalid mass	No results	No results
Com_12147_neg	3-(4-methoxyanilino)-1-(4-methoxyphenyl)prop-2-ene-1-thione	C17 H17 N O2 S	299.095	11.835	298.087	Invalid mass	No results	No results
Com_12276_neg	FAHFA (18:2/20:4)	C38 H62 O4	582.463	14.376	581.456	No results	Full match	No results
Com_12300_neg	8-Hydroxy-6-methoxy-2-oxo-2H-chromen-7-yl ¦Â-D-glucopyranoside	C16 H18 O10	370.09	7.091	369.083	Full match	No results	No results
Com_12324_neg	LPC 19:1	C27 H54 N O7 P	595.386	15.342	594.379	No results	Invalid mass	No results
Com_1232_neg	PG (16:0/18:1)	C40 H77 O10 P	748.527	16.105	747.519	No results	Full match	No results
Com_12370_neg	Piceatannol	C14 H12 O4	244.073	8.714	243.066	Full match	No results	No results
Com_12382_neg	FAHFA (15:0/17:0)	C32 H62 O4	510.465	16.205	509.458	No results	Full match	No results
Com_12387_neg	N-{2-[(4-methylphenyl)thio]pyridin-3-yl}-2-phenylacetamide	C20 H18 N2 O S	334.121	11.504	333.113	Invalid mass	No results	No results
Com_12424_neg	ent-8-iso Prostaglandin F2¦Á	C20 H34 O5	354.241	10.594	353.233	Full match	No results	Full match
Com_12442_neg	2-Methoxyestradiol (2-MeOE2)	C19 H26 O3	302.188	12.422	301.181	No results	No results	Full match
Com_1246_neg	11(E)-Eicosenoic Acid	C20 H38 O2	310.287	15.073	309.28	Full match	No results	Full match
Com_12472_neg	2-benzoyl-3-(2-pyridylamino)acrylonitrile	C15 H11 N3 O	249.092	12.703	248.085	Invalid mass	No results	No results
Com_12675_neg	3-Nitro-L-Tyrosine	C9 H10 N2 O5	226.059	10.572	225.052	No results	No results	Full match
Com_12710_neg	4-Acetyl-3-hydroxy-5-methylphenyl ¦Â-D-glucopyranoside	C15 H20 O8	328.116	7.175	327.109	Full match	No results	No results
Com_12729_neg	3,8,9-trihydroxy-10-propyl-3,4,5,8,9,10-hexahydro-2H-oxecin-2-one	C12 H20 O5	244.131	5.829	243.124	Full match	No results	No results
Com_12880_neg	MGDG (18:2/16:3)	C43 H72 O10	808.536	16.679	807.528	No results	Invalid mass	No results
Com_1295_neg	D-Proline	C5 H9 N O2	115.063	1.378	114.056	No results	No results	Full match
Com_13091_neg	methyl 2-acetyl-3-amino-3-(2-chlorophenyl)acrylate	C12 H12 Cl N O3	253.049	7.917	252.042	Invalid mass	No results	No results
Com_13133_neg	Hematoxylin	C16 H14 O6	302.079	8.866	301.072	Full match	No results	No results
Com_13134_neg	PG (17:0/17:1)	C40 H77 O10 P	748.526	15.983	747.519	No results	Full match	No results
Com_13140_neg	Lysopc 16:1	C24 H48 N O7 P	493.317	14.916	492.31	No results	No results	Full match
Com_13177_neg	Arachidic acid	C20 H40 O2	312.303	15.092	311.296	Full match	No results	Full match
Com_13185_neg	Taurodeoxycholic acid sodium salt	C26 H44 N Na O6 S	521.278	13.496	520.271	No results	No results	Full match
Com_1320_neg	LPI 15:0	C24 H47 O12 P	558.281	13.781	557.274	No results	Full match	No results
Com_132_neg	D-Raffinose	C18 H32 O16	504.169	1.372	503.162	Full match	Full match	Full match
Com_13314_neg	Taurocholic acid sodium salt hydrate	C26 H45 N Na O7 S	538.281	13.716	537.274	No results	No results	Full match
Com_133_neg	Eicosapentaenoic acid	C20 H30 O2	302.224	14.068	301.217	Full match	No results	Full match
Com_13418_neg	Equol	C15 H14 O3	242.094	10.207	241.087	Full match	No results	Full match
Com_13440_neg	1-[6-(benzyloxy)-3-(tert-butyl)-2-hydroxyphenyl]ethan-1-one	C19 H22 O3	298.157	11.532	297.149	Full match	No results	No results
Com_1351_neg	2'-Deoxyinosine 5'-monophosphate	C10 H13 N4 O7 P	332.048	11.001	331.041	Invalid mass	No results	No results
Com_13525_neg	Palmitoyl ethanolamide	C18 H37 N O2	359.304	14.745	358.296	Invalid mass	No results	No results
Com_13539_neg	Spiculisporic Acid	C17 H28 O6	328.188	10.3	327.181	No results	No results	Full match
Com_13630_neg	5-nitro-2,3-dihydro-1H-benzo[d]imidazol-2-one	C7 H5 N3 O3	179.033	9.417	178.026	Full match	No results	No results
Com_1366_neg	PG (15:0/16:1)	C37 H71 O10 P	706.479	15.649	705.472	No results	Full match	No results
Com_136_neg	Stearic acid	C18 H36 O2	284.271	14.977	283.264	Full match	No results	Full match
Com_13725_neg	PG (16:0/17:0)	C39 H77 O10 P	736.52	16.015	735.512	No results	Invalid mass	No results
Com_13755_neg	5-morpholino-2,4(1H,3H)-pyrimidinedione	C8 H11 N3 O3	197.084	11.325	196.077	Invalid mass	No results	No results
Com_13771_neg	1a,1b-Dihomo prostaglandin F2¦Á	C22 H38 O5	764.542	13.863	763.535	Invalid mass	No results	No results
Com_13789_neg	Anandamide (AEA)	C22 H37 N O2	347.283	13.232	346.275	Full match	No results	No results
Com_13839_neg	Thymidine 5'-diphosphate	C10 H16 N2 O11 P2	402.024	1.197	401.017	No results	No results	Full match
Com_1402_neg	Phenylacetaldehyde	C8 H8 O	120.057	2.731	119.05	Full match	No results	No results
Com_14058_neg	LPC 14:0	C22 H46 N O7 P	527.323	14.312	526.316	No results	Invalid mass	No results
Com_14209_neg	gamma-Tocopherol	C28 H48 O2	416.366	15.856	415.358	No results	No results	Full match
Com_1420_neg	2,4-Dinitrophenol	C6 H4 N2 O5	184.012	7.151	183.005	Full match	No results	No results
Com_14345_neg	Cannabigerolic acid	C22 H32 O4	360.23	10.657	359.223	Full match	No results	No results
Com_14381_neg	1-(2,4-difluorobenzoyl)-4-piperidinecarboxylic acid	C13 H13 F2 N O3	269.09	6.078	268.082	Invalid mass	No results	No results
Com_1443_neg	LPG 17:0	C23 H47 O9 P	498.296	14.24	497.289	No results	Full match	No results
Com_1448_neg	PG (17:1/17:1)	C40 H75 O10 P	746.511	15.873	745.504	No results	Full match	No results
Com_14514_neg	3-Methyladipic acid	C7 H12 O4	160.073	5.412	159.066	No results	No results	Full match
Com_14594_neg	N1-(4-fluorophenyl)-2-[(4-methylphenyl)thio]acetamide	C15 H14 F N O S	275.08	9.797	274.072	Invalid mass	No results	No results
Com_14619_neg	(3R)-8-hydroxy-3-(4-methoxyphenyl)-3,4-dihydro-1H-2-benzopyran-1-one	C16 H14 O4	270.089	9.046	269.082	Full match	No results	No results
Com_14645_neg	3-Indoleacrylic acid	C11 H9 N O2	187.063	6.028	186.056	No results	No results	Full match
Com_14656_neg	DL-5-Methoxytryptophan	C12 H14 N2 O3	234.101	6.916	233.093	Full match	No results	No results
Com_14719_neg	N1-morpholinocarbonyl-4-methylbenzene-1-sulfonamide	C12 H16 N2 O4 S	284.083	14.142	283.076	Full match	No results	No results
Com_14743_neg	3-Chloro-L-tyrosine	C9 H10 Cl N O3	215.035	9.43	214.028	No results	No results	Full match
Com_14791_neg	3,4-Dihydroxyphenylpropionic acid	C9 H10 O4	182.058	6.415	181.051	Full match	No results	Full match
Com_14979_neg	Homovanillic acid	C9 H10 O4	182.058	9.868	181.051	Full match	Full match	Full match
Com_15011_neg	5-nitro-2-{[5-(trifluoromethyl)-4H-1,2,4-triazol-3-yl]thio}pyridine	C8 H4 F3 N5 O2 S	292.004	9.419	290.997	Invalid mass	No results	No results
Com_15022_neg	FAHFA (16:0/18:2)	C34 H62 O4	534.462	14.553	533.455	No results	Full match	No results
Com_15060_neg	Pizotifen	C19 H21 N S	295.145	10.382	294.138	No results	Invalid mass	No results
Com_1506_neg	Nonadecanoic acid	C19 H38 O2	298.287	15.099	297.28	No results	No results	Full match
Com_15180_neg	Phenobarbital	C12 H12 N2 O3	232.085	7.923	231.078	Full match	No results	No results
Com_15194_neg	2-Hydroxyhippuric acid	C9 H9 N O4	195.053	6.62	194.046	Full match	Full match	No match
Com_15305_neg	3-amino-1H-pyrazolo[4,3-c]pyridine-4,6-diol	C6 H6 N4 O2	166.048	7.558	165.041	Invalid mass	Invalid mass	No match
Com_15388_neg	[1,1'-biphenyl]-2,2'-dicarboxylic acid	C14 H10 O4	242.058	8.89	241.051	Full match	No results	No results
Com_15400_neg	1-(2,4-dihydroxyphenyl)-2-(3,5-dimethoxyphenyl)propan-1-one	C17 H18 O5	302.116	12.39	301.108	Full match	No results	No results
Com_15421_neg	N1-(3-pyridyl)-2,3,4,5,6-pentamethylbenzene-1-sulfonamide	C16 H20 N2 O2 S	304.127	9.093	303.119	Invalid mass	No results	No results
Com_15484_neg	LPC 15:1	C23 H46 N O7 P	539.322	14.304	538.315	No results	Invalid mass	No results
Com_15498_neg	5-Hydroxyindole-2-carboxylic acid	C9 H7 N O3	177.043	9.016	176.035	No results	No results	Full match
Com_15552_neg	(+/-)-Cannabichromeorcin	C17 H22 O2	258.162	13.077	257.155	Full match	No results	No results
Com_15565_neg	2-{2-oxo-2-[(2-oxo-3-azepanyl)amino]ethoxy}acetic acid	C10 H16 N2 O5	244.11	9.842	243.103	Invalid mass	No results	No results
Com_1565_neg	(+/-)18-HEPE	C20 H30 O3	318.219	12.801	317.212	Full match	No results	No results
Com_15670_neg	farensyl diphosphate	C15 H37 N3 O7 P2	433.21	11.647	432.203	No results	No results	Full match
Com_1569_neg	17(S)-HpDHA	C22 H32 O4	360.23	13.328	359.223	Full match	No results	No results
Com_15723_neg	Kojic acid	C6 H6 O4	142.027	8.783	141.019	No results	Full match	Full match
Com_15872_neg	(S)-2-Hydroxybutanoicacid	C4 H8 O3	104.047	9.171	103.04	No results	No results	Full match
Com_1588_neg	2'-Deoxyinosine	C10 H12 N4 O4	252.086	3.651	251.078	Full match	Full match	Full match
Com_15989_neg	13,14-dihydro-15-keto Prostaglandin D1	C20 H34 O5	354.241	8.348	353.234	Full match	No results	Full match
Com_16025_neg	Indoxyl sulfate	C8 H7 N O4 S	213.013	6.828	212.006	No results	Invalid mass	No results
Com_16080_neg	N-(1-acetyl-2,3-dihydro-1H-indol-5-yl)-N'-(2-thienylmethyl)thiourea	C16 H17 N3 O S2	331.088	10.94	330.08	Invalid mass	No results	No results
Com_1613_neg	DL-Mandelic acid	C8 H8 O3	152.047	5.902	151.04	Full match	Full match	Full match
Com_1628_neg	11(Z),14(Z)-Eicosadienoic Acid	C20 H36 O2	308.272	14.804	307.264	Full match	No results	No results
Com_16294_neg	P-Coumaroyl Agmatine	C14 H20 N4 O2	276.158	9.043	275.15	No results	No results	Full match
Com_16392_neg	2,4-dichloro-N-{2-[(2-furylmethyl)amino]-1-methyl-2-oxoethyl}benzamide	C15 H14 Cl2 N2 O3	340.04	10.739	339.033	Invalid mass	No results	No results
Com_16403_neg	LysoPC 10:0	C18 H38 N O7 P	411.238	13.857	410.231	No results	No results	Full match
Com_16432_neg	(2-amino-5-chlorophenyl)(phenyl)methanone oxime	C13 H11 Cl N2 O	246.056	9.371	245.049	Full match	No results	No results
Com_16549_neg	Aldosterone	C21 H28 O5	360.194	10.099	359.186	Full match	No results	No results
Com_16642_neg	6¦Á-Naltrexol	C20 H25 N O4	343.178	12.692	342.171	Full match	No results	No results
Com_16703_neg	Pantethine	C22 H42 N4 O8 S2	554.244	8.767	553.237	No results	No results	Full match
Com_16716_neg	FAHFA (18:1/20:3)	C38 H66 O4	586.494	14.662	585.487	No results	Full match	No results
Com_16725_neg	H-Trp-NH2.HCl	C11 H14 Cl N3 O	239.083	6.691	238.076	No results	No results	Full match
Com_1674_neg	(¡À)17(18)-DiHETE	C20 H32 O4	336.23	12.359	335.223	Full match	No results	Full match
Com_16779_neg	Noradrenaline	C8 H11 N O3	169.074	8.082	168.067	No results	No results	Full match
Com_1678_neg	PG (18:1/18:1)	C42 H79 O10 P	774.542	16.169	773.535	No results	Full match	No results
Com_1684_neg	LPG 18:1	C24 H47 O9 P	510.296	14.207	509.288	No results	Full match	Full match
Com_16895_neg	Phenylpropiolic acid	C9 H6 O2	146.037	8.66	145.03	No results	No results	Full match
Com_16907_neg	Vitamin B2	C17 H20 N4 O6	376.14	8.504	375.133	No results	No results	Full match
Com_17104_neg	ethyl 3-hydroxy-4,6-dimethoxy-2-oxoindoline-3-carboxylate	C13 H15 N O6	281.09	8.654	280.083	Full match	No results	No results
Com_17191_neg	2-(acetylamino)-3-(1H-indol-3-yl)propanoic acid	C13 H14 N2 O3	246.1	7.373	245.093	Full match	Full match	Full match
Com_171_neg	Deoxyinosine	C10 H12 N4 O4	252.085	1.209	251.077	No results	No results	Full match
Com_1725_neg	Deoxycholic acid	C24 H40 O4	196.146	13.136	391.285	Invalid mass	No results	No match
Com_17292_neg	4-Oxoretinol	C20 H28 O2	300.209	14.493	299.201	No results	No results	Full match
Com_17299_neg	Hydroquinone	C6 H6 O2	110.037	1.206	109.03	No results	No results	Full match
Com_172_neg	5,6-dihydroxyindole	C8H7NO2	149.048	8.448	148.04	No results	No results	Full match
Com_17361_neg	Neohesperidin	C28 H34 O15	610.191	9.5	609.184	Full match	No results	No results
Com_1747_neg	cholesteryl sulfate	C27 H46 O4 S	466.312	15.079	465.305	No results	No results	Full match
Com_1748_neg	Cholic acid	C24 H40 O5	408.288	12.526	407.28	Full match	Full match	Full match
Com_17503_neg	PG (16:1/18:1)	C40 H75 O10 P	746.51	16.038	745.503	No results	Full match	No results
Com_17555_neg	6¦Â-Hydromorphol	C17 H21 N O3	287.148	6.983	286.141	Invalid mass	No results	No results
Com_17579_neg	Amisulpride N-oxide	C17 H27 N3 O5 S	385.164	8.098	384.157	Invalid mass	No results	No results
Com_1762_neg	P-Toluenesulfonic acid	C7 H8 O3 S	172.019	6.402	171.012	No results	Full match	No results
Com_1771_neg	LPG 15:1	C21 H41 O9 P	468.249	13.574	467.242	No results	Full match	No results
Com_1798_neg	Cannabichromevarin	C19 H26 O2	286.193	13.604	285.186	Full match	No results	Full match
Com_1799_neg	S-Adenosyl-L-methionine	C15 H22 N6 O5 S	398.137	11.333	397.129	No results	No results	Full match
Com_1852_neg	6-bromo-3-(2-phenylethanhydrazonoyl)-2H-chromen-2-one	C17 H13 Br N2 O2	356.018	10.578	355.011	Full match	No results	No results
Com_1914_neg	D-(-)-Salicin	C13 H18 O7	286.105	6.778	285.098	Full match	Full match	No results
Com_1923_neg	(¡À)-Abscisic acid	C15 H20 O4	264.136	9.841	263.129	Full match	No results	No results
Com_1925_neg	Docosahexaenoic acid	C22 H32 O2	328.24	14.269	327.233	Full match	Full match	No results
Com_1928_neg	2-cyano-3-(4-hydroxyphenyl)acrylamide	C10 H8 N2 O2	188.059	6.27	187.051	Full match	No results	No results
Com_195_neg	4-Methoxycinnamic Acid	C10 H10 O3	178.063	10.769	177.055	No results	No results	Full match
Com_1966_neg	Guggulsterone	C21 H28 O2	312.209	13.918	311.202	No results	No results	Full match
Com_1970_neg	N-Acetyl-L-phenylalanine	C11 H13 N O3	207.089	2.404	206.082	Full match	Full match	Full match
Com_2040_neg	LPG 17:1	C23 H45 O9 P	496.28	13.954	495.273	No results	Full match	No results
Com_2046_neg	13,14-Dihydro-15-keto Prostaglandin J2	C20 H30 O4	316.204	13.432	315.197	Invalid mass	No results	No match
Com_2073_neg	6-hydroxy-4-methyl-2-phenyl-2,3-dihydropyridazin-3-one	C11 H10 N2 O2	202.074	7.916	201.067	Full match	No results	No results
Com_2091_neg	(+/-)11(12)-EET	C20 H32 O3	320.235	13.904	319.227	Full match	No results	Full match
Com_2097_neg	6-fluoro-2-methyl-4-[2-nitro-4-(trifluoromethyl)phenoxy]quinoline	C17 H10 F4 N2 O3	366.062	6	365.055	Full match	No results	No results
Com_2111_neg	Gluconic acid	C6 H12 O7	150.053	1.202	149.045	Invalid mass	Invalid mass	No match
Com_2120_neg	2-Hydroxybenzyl alcohol	C7 H8 O2	124.052	7.228	123.045	Full match	No results	No results
Com_2156_neg	Neopterin	C9 H11 N5 O4	253.081	11.097	252.073	Full match	No results	Full match
Com_216_neg	(¡À)9-HpODE	C18 H32 O4	312.23	12.11	311.223	Full match	No results	Full match
Com_217_neg	Chrysin	C15 H10 O4	254.058	12.189	253.05	Full match	No results	No results
Com_2185_neg	Salvinorin A	C23 H28 O8	432.185	12.005	431.178	Invalid mass	No results	No results
Com_2189_neg	N1-[4-(cyanomethyl)phenyl]-4-chlorobenzamide	C15 H11 Cl N2 O	270.053	12.664	269.045	Invalid mass	No results	No results
Com_2192_neg	5-oxoproline	C5 H7 N O3	129.042	1.334	128.035	No results	No results	Full match
Com_2253_neg	Estradiol	C18 H24 O2	272.177	13.305	271.17	No results	No results	Full match
Com_2255_neg	19(R)-Hydroxy prostaglandin F2¦Á	C20 H34 O6	740.483	14.234	739.476	Invalid mass	No results	No results
Com_225_neg	1-Kestose	C18 H32 O16	564.19	1.555	563.183	No results	Invalid mass	No results
Com_2302_neg	PG (16:1/16:1)	C38 H71 O10 P	718.48	15.599	717.472	No results	Full match	No results
Com_2334_neg	Lactobionic acid	C12 H22 O12	358.111	1.198	357.104	No results	No results	Full match
Com_2347_neg	(¡À)10(11)-EpDPA	C22 H32 O3	344.235	13.285	343.227	Full match	No results	Full match
Com_234_neg	9-HpOTrE	C18 H30 O4	310.214	11.86	309.207	No results	No results	Full match
Com_235_neg	Naringenin	C15 H12 O5	272.068	10.563	271.061	Full match	Full match	No results
Com_2412_neg	N-[3-(aminosulfonyl)phenyl]-2,3-dihydro-1,4-benzodioxine-2-carboxamide	C15 H14 N2 O5 S	334.066	12.102	333.059	Invalid mass	No results	No results
Com_2431_neg	Prostaglandin A1 ethyl ester	C22 H36 O4	346.251	13.457	345.243	Invalid mass	No results	No results
Com_2437_neg	N-(2-chloro-6-methylphenyl)-N'-(1,2-diphenylethyl)thiourea	C22 H21 Cl N2 S	380.111	6.981	379.103	Full match	No results	No results
Com_2457_neg	UDP-N-acetylglucosamine	C17 H27 N3 O17 P2	303.541	1.196	302.533	Invalid mass	Invalid mass	No results
Com_2479_neg	6-Hydroxycaproic acid	C6 H12 O3	132.079	12.921	131.071	Full match	Full match	Full match
Com_247_neg	Uridine	C9 H12 N2 O6	244.069	2.028	243.062	Full match	Full match	Full match
Com_2511_neg	10-Hydroxydecanoic acid	C10 H20 O3	188.141	11.569	187.134	Full match	Full match	Full match
Com_2514_neg	Testosterone sulfate	C19 H28 O5 S	368.166	12.118	367.158	Full match	Full match	No results
Com_2543_neg	all-cis-4,7,10,13,16-Docosapentaenoic acid	C22 H34 O2	330.256	14.515	329.249	Full match	No results	Full match
Com_258_neg	12-Oxo phytodienoic acid	C18 H28 O3	292.204	12.402	291.197	Full match	No results	No results
Com_2592_neg	Pantothenate	C9 H17 N O5	219.11	2.219	218.103	No results	Full match	Full match
Com_2617_neg	PG (16:0/17:1)	C39 H75 O10 P	734.511	16.012	733.504	No results	Full match	No results
Com_2623_neg	N1-isopropyl-2-(1H-2-pyrrolylcarbonyl)-1-hydrazinecarboxamide	C9 H14 N4 O2	246.089	10.958	245.082	Invalid mass	No results	No results
Com_2661_neg	Prostaglandin H2	C20 H32 O5	334.214	12.333	333.207	Invalid mass	No results	No match
Com_272_neg	L-Phenylalanine	C9 H11 N O2	165.079	4.403	164.071	Full match	Full match	Full match
Com_2738_neg	Propylparaben	C10 H12 O3	180.079	11.543	179.071	Full match	No results	Full match
Com_2745_neg	LPC 18:2	C26 H50 N O7 P	579.354	14.663	578.347	No results	Invalid mass	No results
Com_274_neg	Lactitol	C12 H24 O11	344.132	1.496	343.124	No results	No results	Full match
Com_2790_neg	2-Butoxyacetic acid	C6 H12 O3	132.079	6.118	131.071	Full match	No results	Full match
Com_2812_neg	Arbutin	C12 H16 O7	272.089	2.217	271.082	Full match	Full match	No results
Com_2825_neg	1-(3-phenylpropanoyl)-4-piperidinecarboxylic acid	C15 H19 N O3	522.264	12.534	521.257	Invalid mass	No results	No results
Com_285_neg	Nonanoic acid	C9 H18 O2	158.131	11.893	157.123	Full match	No results	Full match
Com_2892_neg	4-(octyloxy)benzoic acid	C15 H22 O3	250.157	12.769	249.15	Full match	No results	No results
Com_289_neg	Tridecylic acid	C13 H26 O2	214.193	13.663	213.186	Full match	No results	No results
Com_2906_neg	2-Hydroxymyristic acid	C14 H28 O3	244.204	12.257	243.197	Full match	No results	No results
Com_2930_neg	(+/-)19(20)-DiHDPA	C22 H34 O4	362.246	13.045	361.239	Full match	No results	No results
Com_296_neg	20-Hydroxy-(5Z,8Z,11Z,14Z)-eicosatetraenoic acid	C20 H32 O3	320.235	13.097	319.228	Full match	No results	Full match
Com_3006_neg	N1-(4-chlorophenyl)-2-cyano-4,4-dimethyl-3-oxopentanamide	C14 H15 Cl N2 O2	278.082	10.908	277.075	Full match	No results	No results
Com_304_neg	Ursolic acid	C30 H48 O3	456.36	14.779	455.353	Full match	No results	No results
Com_3074_neg	3,5-Dihydroxybenzoic acid	C7 H6 O4	154.026	6.972	153.019	Full match	Full match	Full match
Com_308_neg	Hexadecanedioic acid	C16 H30 O4	286.214	11.084	285.207	Full match	No results	No results
Com_3130_neg	1,3-benzothiazol-2-ol	C7 H5 N O S	151.009	10.2	150.002	Full match	No results	No results
Com_3145_neg	13,14-dihydro-15-keto-tetranor Prostaglandin D2	C16 H26 O5	280.167	11.103	279.16	Invalid mass	No results	No results
Com_3155_neg	5(S),15(S)-DiHETE	C20 H32 O4	336.23	9.052	335.223	Full match	No results	Full match
Com_3158_neg	PG (16:1/17:1)	C39 H73 O10 P	732.495	15.721	731.488	No results	Full match	No results
Com_317_neg	5-(3-cyclohexylprop-1-ynyl)nicotinic acid	C15 H17 N O2	243.126	11.779	242.119	Full match	No results	No results
Com_318_neg	3-Hydroxybenzoic acid	C7 H6 O3	138.032	5.76	137.024	Full match	Full match	Full match
Com_3202_neg	Perfluorooctanoic acid (PFOA)	C8 H F15 O2	413.974	12.341	412.967	Full match	No results	No results
Com_3209_neg	3-(pyrazin-2-ylamino)-2-(2-thienylcarbonyl)acrylonitrile	C12 H8 N4 O S	256.037	12.529	255.03	Invalid mass	No results	No results
Com_3269_neg	¦Á-Aspartylphenylalanine	C13 H16 N2 O5	280.11	13.03	279.103	Invalid mass	No results	No results
Com_3271_neg	PG (17:0/17:0)	C40 H79 O10 P	750.542	16.235	749.535	No results	Full match	No results
Com_328_neg	(+/-)9,10-dihydroxy-12Z-octadecenoic acid	C18 H34 O4	314.246	12.656	313.238	Full match	No results	Full match
Com_3290_neg	Tetradecanedioic acid	C14 H26 O4	258.183	9.806	257.176	Full match	No results	Full match
Com_331_neg	Salicylic acid	C7 H6 O3	138.032	5.896	137.024	Full match	Full match	Full match
Com_3324_neg	Heptanoic acid	C7 H14 O2	130.099	9.862	129.092	Full match	No results	No results
Com_3353_neg	Catechin	C15 H14 O6	290.079	10.695	289.072	Full match	No results	No results
Com_3368_neg	12-epi Leukotriene B4	C20 H32 O4	318.219	13.527	317.212	Invalid mass	No results	No results
Com_3372_neg	Asp-Phe methyl ester	C14 H18 N2 O5	294.122	4.22	293.114	No results	No results	Full match
Com_337_neg	Stachyose	C24 H42 O21	666.223	1.386	665.215	No results	Full match	No results
Com_3392_neg	15(S)-HpEPE	C20 H30 O4	334.214	12.09	333.207	Full match	No results	Full match
Com_340_neg	4-Nitrophenol	C6 H5 N O3	139.027	9	138.019	Full match	Full match	Full match
Com_3438_neg	LPI 18:3	C27 H47 O12 P	594.281	13.651	593.274	No results	Full match	No results
Com_349_neg	(3¦Â,5¦Î,9¦Î)-3,23-Dihydroxy-1-oxoolean-12-en-28-oic acid	C30 H46 O5	486.335	13.297	485.327	Full match	No results	No results
Com_3523_neg	Prostaglandin D3	C20 H30 O5	332.199	11.282	331.192	Invalid mass	No results	No results
Com_3545_neg	LPC 18:1	C26 H52 N O7 P	581.37	15.005	580.363	No results	Invalid mass	No results
Com_3557_neg	Phosphatidylinositol-1,2-dipalmitoyl	C41 H79 O13 P	810.527	15.925	809.52	Full match	No results	No results
Com_3573_neg	Bisphenol A	C15 H16 O2	228.115	11.624	227.108	Full match	No results	Full match
Com_358_neg	Prostaglandin J2	C20 H30 O4	316.204	12.223	315.197	Invalid mass	No results	No match
Com_3622_neg	PG (14:0/16:1)	C36 H69 O10 P	692.464	15.537	691.456	No results	Full match	No results
Com_3646_neg	1-(4-Methoxyphenyl)-2-propanone	C10 H12 O2	164.084	10.042	163.077	No results	No results	Full match
Com_3665_neg	[4-methyl-2-(3-pyridylimino)-1,3-thiazolan-4-yl]methanol	C10 H13 N3 O S	294.042	6.994	293.034	Invalid mass	No results	No results
Com_3689_neg	Gluconolactone	C6 H10 O6	178.048	1.195	177.04	No results	No results	Full match
Com_3736_neg	Jasmonic acid	C12 H18 O3	210.126	9.309	209.118	Full match	Full match	No results
Com_375_neg	D-(-)-Mannitol	C6 H14 O6	182.079	1.323	181.072	Full match	Full match	Full match
Com_3766_neg	LPG 13:0	C19 H39 O9 P	442.233	13.288	441.226	No results	Full match	No results
Com_378_neg	4-Oxoproline	C5 H7 N O3	147.053	1.339	146.046	Invalid mass	No results	No match
Com_3793_neg	PE (16:1e/16:1)	C37 H72 N O7 P	673.516	15.829	672.508	No results	Invalid mass	No results
Com_37_neg	Elaidic acid	C18 H34 O2	282.256	14.668	281.248	Full match	No results	No results
Com_3804_neg	Dehydrocholic acid	C24 H34 O5	402.24	11.984	401.233	Full match	No results	Full match
Com_3820_neg	Prostaglandin K1	C20 H32 O5	334.214	11.318	333.207	Invalid mass	No results	No match
Com_3860_neg	Prostaglandin E3	C20 H30 O5	386.186	13.053	385.179	Invalid mass	No results	No results
Com_3883_neg	4-phenylbenzo[4,5]imidazo[1,2-a]pyrimidin-2-amine	C16 H12 N4	260.105	9.121	259.097	Invalid mass	No results	No results
Com_388_neg	N1-(4-methoxy-2-nitrophenyl)acetamide	C9 H10 N2 O4	164.059	8.687	163.051	Invalid mass	No results	No results
Com_389_neg	Mestranol	C21 H26 O2	310.181	13.517	309.174	No results	Invalid mass	No results
Com_4009_neg	Gibberellin A7	C19 H22 O5	330.147	9.622	329.14	Full match	No results	No results
Com_4085_neg	15(R)-Lipoxin A4	C20 H32 O5	352.225	9.858	351.218	Full match	No results	Full match
Com_4111_neg	Isopentenyl pyrophosphate	C5 H12 O7 P2	246.004	11.361	244.997	Invalid mass	No results	No results
Com_4114_neg	Hexanoic acid	C6 H12 O2	116.084	7.738	115.077	Full match	No results	Full match
Com_4179_neg	DL-Malic acid	C4 H6 O5	134.021	1.152	133.014	Full match	Full match	Full match
Com_4244_neg	8-iso-15-keto Prostaglandin E2	C20 H30 O5	332.199	11.903	331.192	Invalid mass	No results	No results
Com_428_neg	(2S)-4-Oxo-2-phenyl-3,4-dihydro-2H-chromen-7-yl beta-D-glucopyranoside	C21 H22 O8	448.142	12.388	447.134	Invalid mass	No results	No results
Com_4372_neg	LPC 16:1	C24 H48 N O7 P	553.338	14.467	552.331	No results	Invalid mass	No results
Com_4382_neg	2,3-dihydro-5-nitro-2-spiro(cyclohexyl)benzimidazole	C12 H15 N3 O2	233.116	12.593	232.109	Full match	No results	No results
Com_4472_neg	PE (15:0/17:1)	C37 H72 N O8 P	689.5	15.772	688.494	No results	Full match	No results
Com_4526_neg	Azelaic acid	C9 H16 O4	188.105	6.963	187.098	Full match	No results	Full match
Com_4575_neg	LPI 16:1	C25 H47 O12 P	570.281	13.74	569.274	No results	Full match	No results
Com_4617_neg	6¦Â-Prostaglandin I1	C20 H34 O5	354.241	9.58	353.234	Full match	No results	Full match
Com_4636_neg	(2¦Á,3¦Â,19¦Á)-2,3,19-Trihydroxyolean-12-en-28-oic acid	C30 H48 O5	488.35	12.721	487.343	Full match	No results	No results
Com_463_neg	Apigenin	C15 H10 O5	270.053	11.071	269.045	Full match	No results	No results
Com_467_neg	Puromycin	C22 H29 N7 O5	471.229	13.31	470.222	Invalid mass	No results	No results
Com_4691_neg	Methylmalonic acid	C4 H6 O4	118.027	1.169	117.019	Full match	Full match	Full match
Com_4733_neg	Trehalose	C12 H22 O11	342.116	1.206	341.109	No results	No results	Full match
Com_4743_neg	trans-Cinnamic acid	C9 H8 O2	148.052	9.133	147.045	Full match	Full match	No results
Com_4744_neg	3-Hydroxyanthranilic acid	C7 H7 N O3	153.043	10.278	152.035	Full match	No results	Full match
Com_4748_neg	diethyl 2-[(4-methoxy-2-nitroanilino)methylidene]malonate	C15 H18 N2 O7	338.116	10.102	337.108	Invalid mass	No results	No results
Com_474_neg	Glucoraphanin	C12 H23 N O10 S3	437.048	1.396	436.041	No results	Full match	No results
Com_4793_neg	Quinic acid	C7 H12 O6	192.063	1.39	191.056	No results	No results	Full match
Com_4806_neg	3-[4-methyl-1-(2-methylpropanoyl)-3-oxocyclohexyl]butanoic acid	C15 H24 O4	536.335	10.838	535.328	Invalid mass	No results	No results
Com_483_neg	Verbascose	C30 H52 O26	828.276	1.373	827.268	No results	Full match	No results
Com_4842_neg	Isoferulic acid	C10 H10 O4	194.058	5.38	193.051	Full match	No results	Full match
Com_4955_neg	O-Aceyl-L-Serine	C5 H9 N O4	147.053	2.044	146.046	No results	No results	Full match
Com_495_neg	Trehalose-6-phosphate	C12 H23 O14 P	422.073	1.203	421.066	No results	Invalid mass	No results
Com_4969_neg	5,7-Dihydroxy-2-(3-hydroxy-4-methoxyphenyl)chroman-4-one	C16 H14 O6	302.079	10.745	301.072	Full match	No results	No results
Com_4979_neg	17¦Á-Hydroxypregnenolone	C21 H32 O3	332.235	13.554	331.228	Full match	No results	Full match
Com_5010_neg	GlcADG (18:1-18:1)	C45 H80 O11	796.575	16.163	795.569	No results	Invalid mass	No results
Com_5021_neg	2-Methoxyestradiol	C19 H26 O3	302.188	11.723	301.181	Full match	No results	Full match
Com_5026_neg	FAHFA (2:0/24:4)	C26 H42 O4	418.308	13.428	417.301	No results	Full match	No results
Com_5030_neg	4-hydroxy-1-phenyl-1,2-dihydroquinolin-2-one	C15 H11 N O2	237.079	12.096	236.072	Full match	No results	No results
Com_5090_neg	PG (14:0/15:0)	C35 H69 O10 P	680.464	15.573	679.456	No results	Full match	No results
Com_5104_neg	LPE 16:0	C21 H44 N O7 P	453.286	14.778	452.279	No results	Full match	Full match
Com_5183_neg	PC (2:0/16:1)	C26 H50 N O8 P	595.349	13.319	594.342	No results	Invalid mass	No results
Com_5185_neg	2-Hydroxyphenylacetic acid	C8 H8 O3	152.047	7.509	151.04	Full match	Full match	Full match
Com_5194_neg	12-Hydroxydodecanoic acid	C12 H24 O3	216.173	11.168	215.165	Full match	No results	No results
Com_5203_neg	N-Acetylneuraminic acid	C11 H19 N O9	309.106	1.229	308.099	Full match	No results	Full match
Com_5231_neg	Desthiobiotin	C10 H18 N2 O3	214.132	9.572	213.125	Full match	No results	No results
Com_5259_neg	Glycocholic acid	C26 H43 N O6	465.309	12.192	464.302	Full match	No results	No results
Com_525_neg	9-KODE	C18 H30 O3	294.219	13.831	293.211	No results	No results	Full match
Com_5272_neg	N-Acetyl-L-glutamic acid	C7 H11 N O5	189.064	1.19	188.056	No results	No results	Full match
Com_5301_neg	ethyl 1-(benzylsulfonyl)-2-oxopyrrolidine-3-carboxylate	C14 H17 N O5 S	311.083	10.226	310.076	Full match	No results	No results
Com_5312_neg	2-Hydroxyisocaproic Acid	C6 H12 O3	132.079	12.625	131.072	No results	No results	Full match
Com_5348_neg	N-Acetyl-Asp-Glu	C11 H16 N2 O8	304.091	2.054	303.083	No results	No results	Full match
Com_5399_neg	Protectin D1	C22 H32 O4	360.23	12.752	359.223	Full match	No results	No results
Com_5478_neg	3-(4-hydroxyphenyl)propanohydrazide	C9 H12 N2 O2	180.09	11.138	179.083	Full match	No results	No results
Com_5484_neg	N-[2-(6-amino-9H-purin-9-yl)ethyl]-N-(2-furylmethyl)amine	C12 H14 N6 O	258.121	12.486	257.114	Invalid mass	No results	No results
Com_548_neg	Prolylleucine	C11 H20 N2 O3	228.147	3.613	227.14	Full match	No results	Full match
Com_55_neg	(+/-)12(13)-DiHOME	C18 H34 O4	296.235	13.282	295.228	Invalid mass	No results	No match
Com_5631_neg	Acetylcysteine	C5 H9 N O3 S	163.03	2.36	162.023	No results	No results	Full match
Com_5662_neg	cis-2-Decenoic acid	C10 H18 O2	170.131	12.104	169.123	Full match	No results	No results
Com_5685_neg	FAHFA (16:1/18:3)	C34 H58 O4	530.431	14.197	529.424	No results	Full match	No results
Com_5686_neg	3-{[3,5-di(trifluoromethyl)anilino]methylidene}pentane-2,4-dione	C14 H11 F6 N O2	339.074	5.16	338.067	Invalid mass	No results	No results
Com_568_neg	LPG 15:0	C21 H43 O9 P	470.264	13.821	469.257	No results	Full match	No results
Com_5708_neg	2,4-Dichlorophenol	C6 H4 Cl2 O	161.964	10.566	160.957	No results	No results	Full match
Com_576_neg	3-Hydroxydecanoic acid	C10 H20 O3	188.141	9.56	187.134	Full match	No results	Full match
Com_5807_neg	Dodecanedioic acid	C12 H22 O4	230.152	9.483	229.144	Full match	No results	No results
Com_581_neg	Gibberellin A4	C19 H24 O5	332.162	10.929	331.155	Full match	No results	No results
Com_5833_neg	(¡À)18-HEPE	C20 H30 O3	318.219	11.482	317.212	Full match	No results	No results
Com_5840_neg	N1-phenyl-2-(2-phenylacetyl)hydrazine-1-carbothioamide	C15 H15 N3 O S	286.095	9.021	285.088	Invalid mass	No results	No results
Com_5851_neg	3-(1H-benzo[d]imidazol-2-yl)-6-ethyl-7-hydroxy-4H-chromen-4-one	C18 H14 N2 O3	306.1	11.023	305.093	Full match	No results	No results
Com_5859_neg	3-(2-(Phenylamino)oxazol-5-yl)benzonitrile	C16 H11 N3 O	261.09	9.399	260.082	Full match	No results	No results
Com_5875_neg	Citraconic acid	C5 H6 O4	130.027	1.193	129.02	No results	No results	Full match
Com_5877_neg	Lysopa 16:0	C19 H39 O7 P	410.243	13.959	409.236	No results	No results	Full match
Com_5879_neg	MGDG (16:0/18:3)	C43 H76 O10	812.563	15.79	811.557	No results	Invalid mass	No results
Com_5881_neg	L-Anserine (beta-alanyl-N-methylhistidine) (nitrate salt)	C10 H16 N4 O3	240.115	11.709	239.108	No results	Invalid mass	No results
Com_5928_neg	LPC 16:0	C24 H50 N O7 P	555.354	14.886	554.347	No results	Invalid mass	No results
Com_5972_neg	LPG 18:3	C24 H43 O9 P	506.265	13.702	505.258	No results	Full match	No results
Com_5981_neg	Pyrrole-2-carboxylic acid	C5 H5 N O2	111.032	2.041	110.025	Full match	No results	No results
Com_5_neg	16-Hydroxyhexadecanoic acid	C16 H32 O3	254.224	14.335	253.217	Invalid mass	No results	No match
Com_601_neg	2-Naphthol	C10 H8 O	144.057	11.235	143.05	Full match	No results	Full match
Com_604_neg	Corchorifatty acid F	C18 H32 O5	328.225	10.736	327.218	Full match	No results	No results
Com_607_neg	LPG 16:1	C22 H43 O9 P	482.265	13.778	481.257	No results	Full match	No results
Com_60_neg	Valproic acid	C8 H16 O2	144.115	11.255	287.223	No results	No results	Full match
Com_6116_neg	Cytidine	C9 H13 N3 O5	243.086	1.754	242.078	Full match	Full match	Full match
Com_613_neg	trans-Petroselinic Acid	C18 H34 O2	328.261	13.388	327.254	Invalid mass	No results	No results
Com_614_neg	(¡À)11-HETE	C20 H32 O3	320.235	13.333	319.228	Full match	No results	Full match
Com_615_neg	N,N-dimethyl-N'-(4-methylphenyl)sulfamide	C9 H14 N2 O2 S	428.154	12.005	213.07	Invalid mass	No results	No results
Com_6182_neg	Rutin	C27 H30 O16	610.154	8.444	609.147	Full match	No results	No results
Com_6203_neg	Resveratrol	C14 H12 O3	228.079	10.311	227.071	Full match	No results	No results
Com_6209_neg	N1-methyl-5-methoxy-2-({2-[(methylamino)carbonyl]phenyl}thio)benzamide	C17 H18 N2 O3 S	331.109	10.587	330.102	Invalid mass	No results	No results
Com_629_neg	2-Hydroxycaproic acid	C6 H12 O3	132.078	3.571	131.071	Full match	Full match	Full match
Com_6310_neg	Methyl-4-hydroxy-3-methoxybenzoate	C9 H10 O4	182.058	8.439	181.051	No results	Full match	Full match
Com_6351_neg	Monobutyl phthalate	C12 H14 O4	222.089	9.307	221.082	No results	No results	Full match
Com_6361_neg	N-(2,5-dichlorophenyl)-2-(3-oxo-1,4-diazepan-2-yl)acetamide	C13 H15 Cl2 N3 O2	315.057	10.175	314.049	Invalid mass	No results	No results
Com_6384_neg	15-Deoxy-¦Ä12,14 -Prostaglandin J2	C20 H28 O3	316.204	12.415	315.196	Full match	No results	Full match
Com_6405_neg	N-Glycolylneuraminic acid	C11 H19 N O10	325.098	10.474	324.091	Invalid mass	No results	No results
Com_6429_neg	4-Hydroxy-3-methylbenzoic acid	C8 H8 O3	152.047	7.85	151.04	No results	No results	Full match
Com_6431_neg	PE (16:1/17:1)	C38 H72 N O8 P	701.508	15.552	700.5	No results	Invalid mass	No results
Com_6490_neg	Hydrocinnamic acid	C9 H10 O2	150.068	7.806	149.061	Full match	No results	Full match
Com_649_neg	11-Deoxy prostaglandin F2¦Â	C20 H34 O4	338.246	12.874	337.238	Full match	No results	No results
Com_657_neg	2-(2-chlorophenyl)-1H-indole	C14 H10 Cl N	227.046	1.802	226.039	Invalid mass	No results	No results
Com_6580_neg	Kaempferitrin	C27 H30 O14	624.17	7.888	623.163	Invalid mass	No results	No results
Com_6598_neg	PC (16:1/17:1)	C41 H78 N O8 P	803.57	16.244	802.562	No results	Invalid mass	No results
Com_663_neg	Tretinoin	C20 H28 O2	300.209	14.098	299.202	Full match	No results	Full match
Com_6752_neg	Miquelianin	C21 H18 O13	478.072	7.373	477.065	Invalid mass	No match	No results
Com_6759_neg	(+/-)-CP 47,497-C7-Hydroxy metabolite	C21 H34 O3	334.251	13.164	333.243	Full match	No results	No results
Com_6774_neg	Phenylglyoxylic acid	C8 H6 O3	150.031	0.565	149.024	No results	No results	Full match
Com_67_neg	Pentadecanoic acid	C15 H30 O2	242.225	14.247	241.217	Full match	No results	Full match
Com_6831_neg	LPI 14:0	C23 H45 O12 P	544.265	13.573	543.258	No results	Full match	No results
Com_6842_neg	LPC 20:4	C28 H50 N O7 P	603.354	14.61	602.347	No results	Invalid mass	No results
Com_6854_neg	5-(1,3-dioxo-1,3-dihydro-2H-isoindol-2-yl)-1H-indole-3-carbonitrile	C17 H9 N3 O2	287.068	2.862	286.061	Invalid mass	No results	No results
Com_6871_neg	LPC 17:1	C25 H50 N O7 P	567.354	14.683	566.347	No results	Invalid mass	No results
Com_6921_neg	Quinaldic acid	C10 H7 N O2	173.048	7.785	172.04	Full match	No results	Full match
Com_6924_neg	7-Ketodeoxycholic acid	C24 H38 O5	406.273	12.948	405.266	No results	No results	Full match
Com_6938_neg	N'1-[1-(2-hydroxyphenyl)ethylidene]-3-methoxybenzene-1-carbohydrazide	C16 H16 N2 O3	284.118	12.409	283.11	Invalid mass	No results	No results
Com_6947_neg	Anthranilic acid	C7 H7 N O2	137.048	7.284	136.04	No results	No results	Full match
Com_6_neg	Sucrose	C12 H22 O11	402.137	1.34	401.13	No results	Invalid mass	No results
Com_709_neg	13,14-dihydro-15-keto Prostaglandin A2	C20 H30 O4	334.214	11.003	333.207	Full match	No results	Full match
Com_7138_neg	LPI 20:4	C29 H49 O12 P	620.297	13.889	619.289	No results	Full match	No results
Com_7145_neg	3-methyl-4-[2-(2-methylphenyl)hydrazono]-4,5-dihydro-1H-pyrazol-5-one	C11 H12 N4 O	216.1	8.773	215.093	Invalid mass	No results	No results
Com_721_neg	5-Aminovaleric acid	C5 H11 N O2	117.079	1.439	116.072	Full match	Full match	Full match
Com_7297_neg	Dihydroroseoside	C19 H32 O8	388.21	9.011	387.203	Full match	No results	No results
Com_729_neg	Undecanoic acid	C11 H22 O2	186.162	13.008	185.155	Full match	No results	No results
Com_735_neg	N-Acetyl-L-tyrosine	C11 H13 N O4	223.084	9.528	222.077	No results	No results	Full match
Com_7373_neg	LPI 17:1	C26 H49 O12 P	584.297	13.94	583.29	No results	Full match	No results
Com_7396_neg	6¦Â-Naloxol	C19 H23 N O4	329.163	12.483	328.155	Full match	No results	No results
Com_7421_neg	LPE 17:0	C22 H46 N O7 P	467.301	14.915	466.294	No results	Full match	Full match
Com_7422_neg	Resolvin E1	C20 H30 O5	350.209	11.571	349.201	Full match	No results	No results
Com_7448_neg	PE (18:1e/15:0)	C38 H76 N O7 P	689.528	15.645	688.521	No results	Invalid mass	No results
Com_7513_neg	Chlortetracycline	C22 H23 Cl N2 O8	478.111	9.634	477.104	Invalid mass	No match	No results
Com_7578_neg	Gly-Tyr	C11 H14 N2 O4	238.095	9.147	237.088	No results	No results	Full match
Com_7597_neg	N1-(4-morpholinophenyl)-2-methylbut-2-enamide	C15 H20 N2 O2	260.152	13.523	259.145	Full match	No results	No results
Com_7622_neg	(¡À)8(9)-DiHET	C20 H34 O4	338.246	13.745	337.238	Full match	No results	No results
Com_7646_neg	¦Á-Phenylacetoacetonitrile	C10 H9 N O	159.068	9.647	158.061	Full match	No results	No results
Com_770_neg	Caprylic acid	C8 H16 O2	144.115	11.074	143.108	Full match	No results	Full match
Com_7710_neg	5-[(Benzoyloxy)methyl]-4,5,6-trihydroxy-2-cyclohexen-1-yl benzoate	C21 H20 O7	384.121	8.216	383.114	Full match	No results	No match
Com_7712_neg	Thromboxane B3	C20 H32 O6	368.223	12.105	367.216	Invalid mass	No results	No results
Com_7767_neg	L-Tyrosinemethylester	C10 H13 N O3	195.089	12.527	194.082	No results	No results	Full match
Com_780_neg	4-Hydroxybenzaldehyde	C7 H6 O2	122.037	7.746	121.029	Full match	Full match	Full match
Com_7843_neg	N-Acetyl-D-alloisoleucine	C8 H15 N O3	173.105	6.527	172.098	Full match	Full match	Full match
Com_7874_neg	11-keto Testosterone (CRM)	C19 H26 O3	348.194	7.595	347.186	Invalid mass	No results	No results
Com_7886_neg	2-Hydroxy-4-methylpentanoic acid	C6 H12 O3	132.079	13.819	131.071	No results	Full match	Full match
Com_789_neg	PG (15:0/17:1)	C38 H73 O10 P	720.495	15.813	719.488	No results	Full match	No results
Com_7925_neg	Bicyclo Prostaglandin E2	C20 H30 O4	334.214	10.211	333.207	Full match	No results	Full match
Com_793_neg	Allantoin	C4 H6 N4 O3	158.043	1.476	157.036	No results	No results	Full match
Com_7949_neg	LPC 17:0	C25 H52 N O7 P	569.37	15.054	568.363	No results	Invalid mass	No results
Com_7976_neg	Nervonic acid	C24 H46 O2	366.35	15.831	365.342	Full match	No results	Full match
Com_8005_neg	Ascorbyl palmitate	C22 H38 O7	414.257	13.451	413.25	Invalid mass	No results	No results
Com_803_neg	L-Tyrosine	C9 H11 N O3	181.074	1.83	180.066	Full match	Full match	Full match
Com_804_neg	7-Methylxanthine	C6 H6 N4 O2	166.048	13.809	165.041	Invalid mass	Invalid mass	No match
Com_807_neg	Picolinic acid	C6 H5 N O2	123.032	8.448	122.025	Full match	No results	Full match
Com_809_neg	Prostaglandin F2¦Á 1-11-lactone	C20 H32 O4	318.219	13.105	317.212	Invalid mass	No results	No results
Com_8125_neg	LPG 18:0	C24 H49 O9 P	512.312	14.486	511.305	No results	Full match	No results
Com_8132_neg	19(R)-Hydroxy-prostaglandin E2	C20 H32 O6	350.209	9.347	349.202	Invalid mass	No results	No results
Com_8213_neg	2-(2-oxo-2-{[2-(2-oxo-1-imidazolidinyl)ethyl]amino}ethoxy)acetic acid	C9 H15 N3 O5	245.105	11.562	244.098	Invalid mass	No results	No results
Com_8279_neg	PB-22 N-pentanoic acid-3-carboxyindole metabolite	C14 H15 N O4	261.103	10.987	260.096	Invalid mass	No results	No results
Com_8284_neg	PE (17:1/17:1)	C39 H74 N O8 P	715.516	15.923	714.508	No results	Full match	No results
Com_8295_neg	albiflorin	C23 H28 O11	480.169	12.077	479.161	Invalid mass	No results	No results
Com_82_neg	(¡À)5(6)-DiHET	C20 H34 O4	338.245	12.099	337.238	Full match	No results	No results
Com_8369_neg	6-phenyl[1,2,3,4]tetraazolo[1,5-b]pyridazin-7-ol	C10 H7 N5 O	426.138	11.704	212.062	Invalid mass	No results	No results
Com_839_neg	(5¦Î,9¦Î)-17-Hydroxykaur-15-en-19-oic acid	C20 H30 O3	318.219	11.31	317.212	Full match	No results	No results
Com_8406_neg	LPC 20:5	C28 H48 N O7 P	601.339	14.301	600.332	No results	Invalid mass	No results
Com_8427_neg	LPG 19:1	C25 H49 O9 P	524.312	14.443	523.304	No results	Full match	No results
Com_8456_neg	PMeOH (16:0-18:2)	C38 H71 O8 P	686.489	16.035	685.482	No results	Full match	No results
Com_8515_neg	N'-(4-chlorophenyl)-4-ethylbenzohydrazide	C15 H15 Cl N2 O	274.088	9.73	273.08	Full match	No results	No results
Com_8549_neg	4-Methylphenol	C7 H8 O	108.058	5.9	107.05	Full match	No results	Full match
Com_8563_neg	Saccharin	C7 H5 N O3 S	182.999	5.48	181.992	Full match	No results	No results
Com_8615_neg	Hydrocortisone	C21 H30 O5	362.21	11.05	361.202	No results	No results	Full match
Com_8619_neg	2-[(2-amino-6-methylpyrimidin-4-yl)thio]-4,6-dimethylnicotinonitrile	C13 H13 N5 S	271.088	9.745	270.081	Full match	No results	No results
Com_8626_neg	Lipoxin B4	C20 H32 O5	352.225	9.687	351.218	Full match	No results	Full match
Com_8646_neg	3-(5-chloro-3-methylbenzo[b]thiophen-2-yl)-1-methyl-1H-pyrazol-5-amine	C13 H12 Cl N3 S	277.044	8.447	276.036	Full match	No results	No results
Com_864_neg	Ethyl chrysanthemumate	C12 H20 O2	196.146	12.507	195.139	No results	No results	Full match
Com_87_neg	Lauric acid ethyl ester	C14 H28 O2	228.209	14.056	227.202	Full match	No results	Full match
Com_8838_neg	Benzyl 6-O-beta-D-glucopyranosyl-beta-D-glucopyranoside	C19 H28 O11	432.163	8.135	431.156	Full match	No results	No results
Com_8846_neg	19(R)-hydroxy Prostaglandin A2	C20 H30 O5	332.199	11.432	331.191	Invalid mass	No results	No results
Com_885_neg	PG (15:0/15:0)	C36 H71 O10 P	694.479	15.677	693.472	No results	Full match	No results
Com_8926_neg	2'-O-Methylguanosine	C11 H15 N5 O5	297.107	5.509	296.1	Full match	Full match	Full match
Com_8950_neg	Genipin	C11 H14 O5	208.074	8.929	207.066	Invalid mass	No results	No match
Com_896_neg	L-Threonic acid	C4 H8 O5	136.037	1.188	135.03	Full match	Full match	No results
Com_8_neg	Lauric acid	C12 H24 O2	200.177	13.417	199.17	Full match	No results	Full match
Com_9011_neg	Phloretin	C15 H14 O5	274.084	8.723	273.077	Full match	No results	No results
Com_9024_neg	N-Acetyl-L-leucine	C8 H15 N O3	173.105	7.113	172.098	No results	No results	Full match
Com_9030_neg	pyridine-2-carbaldehyde 2-(2-quinolyl)hydrazone	C15 H12 N4	248.108	12.986	247.101	Invalid mass	No results	No results
Com_9108_neg	tetranor-12(R)-HETE	C16 H26 O3	266.188	11.339	265.181	Full match	No results	No results
Com_911_neg	PG (15:0/16:0)	C37 H73 O10 P	708.495	15.841	707.488	No results	Full match	No results
Com_9181_neg	LPG 16:2	C22 H41 O9 P	480.249	13.498	479.242	No results	Full match	No results
Com_9192_neg	Epicatechin	C15 H14 O6	290.079	8.751	289.072	Full match	Full match	No results
Com_91_neg	trans-10-Heptadecenoic Acid	C17 H32 O2	268.24	14.411	267.233	Full match	No results	No results
Com_9226_neg	Dibenzoyl Thiamine	C26 H26 N4 O4 S	490.169	7.964	489.162	No results	No results	Full match
Com_9229_neg	FAHFA (16:0/14:0)	C30 H58 O4	482.434	15.971	481.427	No results	Full match	No results
Com_9240_neg	Butylparaben	C11 H14 O3	194.094	10.688	193.087	Full match	No results	No results
Com_9280_neg	ethyl 3-cyano-6-methyl-2-(phenylthio)isonicotinate	C16 H14 N2 O2 S	298.074	7.196	297.066	Invalid mass	No results	No results
Com_930_neg	1,2-Dipalmitoylphosphatidylglycerol	C38 H75 O10 P	722.511	15.957	721.504	Full match	Full match	No results
Com_9377_neg	(R)-3-Hydroxy myristic acid	C14 H28 O3	244.204	12.678	243.197	Full match	No results	No results
Com_9383_neg	Indole-3-acetaldehyde	C10 H9 N O	159.068	6.289	158.061	No results	Full match	No results
Com_9399_neg	diethyl 2-{[2-(2,4-dichlorophenoxy)anilino]methylidene}malonate	C20 H19 Cl2 N O5	423.066	7.035	422.059	Invalid mass	No results	No results
Com_947_neg	cGMP	C10 H12 N5 O7 P	345.046	1.834	344.039	No results	No results	Full match
Com_950_neg	Genistein	C15 H10 O5	270.053	11.654	269.046	Full match	Full match	No results
Com_9513_neg	4-[2-(trifluoromethyl)phenyl]-5-undecyl-4H-1,2,4-triazole-3-thiol	C20 H28 F3 N3 S	399.189	9.165	398.182	Invalid mass	No results	No results
Com_9553_neg	1,5,8-Trihydroxy-9-oxo-9H-xanthen-3-yl beta-D-glucopyranoside	C19 H18 O11	422.084	1.163	421.077	Full match	No match	No match
Com_9556_neg	Cynaropicrin	C19 H22 O6	392.147	8.28	391.14	Invalid mass	No results	No results
Com_9594_neg	4-[2-(2-oxo-1-imidazolidinyl)ethyl]-1lambda~6~,4-thiazinane-1,1-dione	C9 H17 N3 O3 S	248.105	9.706	247.097	Invalid mass	No results	No results
Com_9635_neg	13,14-dihydro-15-keto-PGD2	C20 H32 O5	352.225	10.421	351.218	No results	No results	Full match
Com_9645_neg	Quinolinic acid	C7 H5 N O4	167.022	5.486	166.014	Full match	No results	Full match
Com_9657_neg	methyl 5-{[2-(ethoxycarbonyl)-3-oxohex-1-enyl]amino}-2-furoate	C15 H19 N O6	309.121	9.703	308.114	Full match	No results	No results
Com_96_neg	¦Á,¦Á-Trehalose	C12 H22 O11	342.116	1.571	341.109	Full match	Full match	Full match
Com_9706_neg	FAHFA (26:4/3:0)	C29 H48 O4	460.355	13.072	459.348	No results	Full match	No results
Com_971_neg	3-O-¦Â-D-Glucopyranosylandrographolide	C26 H40 O10	512.265	13.416	511.258	Invalid mass	No results	No results
Com_975_neg	(¡À)12(13)-DiHOME	C18 H34 O4	314.246	11.656	313.238	Full match	No results	Full match
Com_9780_neg	8(S),15(S)-DiHETE	C20 H32 O4	336.23	10.664	335.223	Full match	No results	Full match
Com_97_neg	13(S)-HOTrE	C18 H30 O3	294.219	13.021	293.212	Full match	No results	Full match
Com_9822_neg	acetoacetate	C4 H6 O3	102.032	1.189	101.025	No results	No results	Full match
Com_9828_neg	1-Palmitoyl-Sn-Glycero-3-Phosphocholine	C24 H50 N O7 P	495.335	13.646	494.328	No results	No results	Full match
Com_9852_neg	Bilirubin	C33 H36 N4 O6	584.263	11.159	583.255	Full match	No results	Full match
Com_9889_neg	3-methyl-5-oxo-5-(4-toluidino)pentanoic acid	C13 H17 N O3	235.121	11.802	234.114	Full match	No results	No results
Com_988_neg	1-phenylbutane-1,2,3-trione 2-{N-[4-(trifluoromethyl)phenyl]hydrazone}	C17 H13 F3 N2 O2	334.094	8.15	333.087	Full match	No results	No results
Com_9891_neg	Terephthalic acid	C8 H6 O4	166.027	6.824	165.019	Full match	Full match	Full match
Com_9894_neg	LPC 18:3	C26 H48 N O7 P	577.338	14.344	576.331	No results	Invalid mass	No results
Com_9896_neg	3-(1-pyrrolidinyl)-5-(trifluoromethyl)pyridine-2-carbothioamide	C11 H12 F3 N3 S	278.101	10.701	277.094	Invalid mass	No results	No results
Com_9911_neg	3-Hydroxybutyric acid	C4 H8 O3	104.047	7.978	103.04	Full match	Full match	Full match
Com_9917_neg	Milbemectin A3	C31 H44 O7	528.31	14.193	527.302	Full match	No results	No results
Com_992_neg	L-(+)-Tartaric acid	C4 H6 O6	150.017	13.808	149.009	Full match	No results	No results
Com_9969_neg	Prostaglandin F1¦Á	C20 H36 O5	356.257	10.096	355.249	Full match	No results	No results
Com_999_neg	Thymidine	C10 H14 N2 O5	242.09	5.467	241.083	Full match	No results	Full match
Com_10010_pos	Diphenylamine	C12 H11 N	169.087	11.429	170.094	Invalid mass	No results	No results
Com_10044_pos	N-Desmethyltramadol	C15 H23 N O2	249.173	12.03	250.18	Full match	No results	No results
Com_1005_pos	6-methyl-7-nitro-2,3-dihydro-1,4-benzodioxine	C9 H9 N O4	177.043	8.141	178.05	Invalid mass	No results	No match
Com_1006_pos	DL-Citrulline	C6 H13 N3 O3	175.096	1.295	159.076	No results	No results	Full match
Com_10105_pos	Ecgonine	C9 H15 N O3	185.105	5.245	186.113	Full match	No results	No results
Com_10123_pos	Pyridoxine	C8 H11 N O3	169.074	6.087	170.081	Full match	Full match	Full match
Com_10191_pos	Sebacic acid	C10 H18 O4	202.121	10.273	203.128	No results	No results	Full match
Com_10230_pos	4-(methylthio)-6-phenyl-2-(3-pyridyl)pyrimidine-5-carbonitrile	C17 H12 N4 S	304.077	1.379	305.084	Invalid mass	No results	No results
Com_10245_pos	2-(2-amino-3-methylbutanamido)-3-phenylpropanoic acid	C14 H20 N2 O3	264.148	8.029	265.155	Full match	No results	Full match
Com_10316_pos	N'3-(2-furylmethylidene)pyridine-3-carbohydrazide	C11 H9 N3 O2	215.07	6.853	216.077	Full match	No results	No results
Com_10331_pos	LDGTS 16:0	C26 H51 N O6	473.372	14.812	474.379	No results	Full match	No results
Com_10347_pos	4-acetyl-4-(ethoxycarbonyl)heptanedioic acid	C12 H18 O7	256.092	8.147	257.1	Invalid mass	No results	No results
Com_1035_pos	Hippuric acid	C9 H9 N O3	179.058	7.499	162.055	No results	No results	Full match
Com_10364_pos	DL-Arginine	C6 H14 N4 O2	174.112	1.246	175.119	Full match	Full match	Full match
Com_10369_pos	2-Methoxyestrone	C19 H24 O3	300.172	12.412	301.18	Full match	Full match	Full match
Com_10399_pos	Emetine	C29 H40 N2 O4	960.615	15.756	481.315	Invalid mass	No results	No results
Com_103_pos	¦Á-Linolenic acid	C18 H30 O2	278.224	13.655	279.232	Full match	No results	Full match
Com_10413_pos	Oxymorphone	C17 H19 N O4	301.129	10.693	302.136	Invalid mass	No results	No results
Com_10420_pos	Kinetin	C10 H9 N5 O	237.064	8.292	238.071	Invalid mass	No results	No results
Com_10427_pos	4-(Diethylamino)salicylaldehyde	C11 H15 N O2	193.111	9.794	194.118	Full match	No results	No results
Com_1043_pos	6-amino-1-(2-methylphenyl)-1,2,3,4-tetrahydropyrimidine-2,4-dione	C11 H11 N3 O2	217.085	10.334	218.093	Full match	No results	No results
Com_10478_pos	4-Methylumbelliferyl-¦Á-D-glucopyranoside	C16 H18 O8	338.1	7.349	339.107	Full match	No results	No results
Com_10500_pos	N-Methylleucine	C7 H15 N O2	145.11	9.96	146.118	No results	Full match	No results
Com_10530_pos	NAT13-331713_POS	C26 H30 N4 O3	484.192	11.482	485.199	Invalid mass	No results	No results
Com_10535_pos	Veratrole	C8 H10 O2	138.068	12.799	139.075	Full match	No results	No results
Com_10572_pos	N-[1-(4-methoxy-2-oxo-2H-pyran-6-yl)-2-methylbutyl]acetamide	C13 H19 N O4	253.132	7.473	254.139	Full match	No results	No results
Com_10585_pos	5-(acetylamino)-2-hydroxybenzoic acid	C9 H9 N O4	195.053	6.274	196.061	Full match	No results	No match
Com_10587_pos	Ecdysterone	C27 H44 O7	480.308	15.757	481.315	Full match	No results	No results
Com_10596_pos	3-[(4-chlorophenyl)thio]-1-phenylprop-2-en-1-one	C15 H11 Cl O S	295.998	10.593	297.005	Invalid mass	No results	No results
Com_105_pos	6beta-Naltrexol-d3	C20 H22 [2]H3 N O4	346.197	9.572	347.204	Full match	No results	No results
Com_10626_pos	23-Nordeoxycholic acid	C23 H38 O4	378.277	14.808	379.284	No results	No results	Full match
Com_10631_pos	Norverapamil	C26 H36 N2 O4	440.275	12.779	441.282	Invalid mass	No results	No results
Com_10632_pos	D-2-Aminoadipic acid	C6 H11 N O4	161.069	3.793	162.076	No results	No results	Full match
Com_10656_pos	RKK	C18 H38 N8 O4	412.293	11.519	413.301	Invalid mass	No results	No results
Com_1065_pos	Sulforaphane	C6 H11 N O S2	177.028	8.725	178.036	No results	Full match	No results
Com_10671_pos	Progesterone	C21 H30 O2	314.225	12.464	315.232	Full match	No results	Full match
Com_10673_pos	Vincristine	C46 H56 N4 O10	824.402	9.878	825.409	Full match	No results	No results
Com_10681_pos	6-(3-hydroxybutan-2-yl)-5-(hydroxymethyl)-4-methoxy-2H-pyran-2-one	C11 H16 O5	210.089	5.669	211.097	Invalid mass	No match	No results
Com_10740_pos	5,5-dimethyl-3-morpholinocyclohex-2-en-1-one	C12 H19 N O2	209.142	8.104	210.149	Full match	No results	No results
Com_10751_pos	L-Alanyl-L-proline	C8 H14 N2 O3	186.1	1.939	187.108	Full match	No results	No results
Com_10800_pos	7-methyl-3-nitroimidazo[1,2-a]pyridine	C8 H7 N3 O2	177.054	8.397	178.061	Full match	No results	No results
Com_10807_pos	5-Phenyloxazol-N-(3-(trifluoromethyl)phenyl)oxazol-2-amine	C16 H11 F3 N2 O	304.085	9.44	305.092	Invalid mass	No results	No results
Com_10820_pos	methyl 3,4,5-trihydroxycyclohex-1-ene-1-carboxylate	C8 H12 O5	170.058	5.925	171.065	Invalid mass	No results	No match
Com_10827_pos	Angiotensin IV	C40 H54 N8 O8	774.401	13.825	775.408	Invalid mass	No results	No results
Com_10862_pos	2,5-bis(4-hydroxy-3-methoxyphenyl)-3,4-dimethyloxolan-3-ol	C20 H24 O6	342.147	12.543	343.154	Invalid mass	No results	No results
Com_10875_pos	Diethyleneglycol diacetate	C8 H14 O5	190.084	9.561	191.092	Full match	No results	No results
Com_10968_pos	Propionylcarnitine	C10 H19 N O4	217.131	2.907	218.138	Full match	Full match	Full match
Com_10988_pos	2-morpholino-1-phenyl-1-ethanol	C12 H17 N O2	207.126	11.838	208.133	Full match	No results	No results
Com_11016_pos	(1E,4E)-1,5-bis(4-methoxyphenyl)penta-1,4-dien-3-one	C19 H18 O3	294.123	11.903	295.131	Invalid mass	No results	No results
Com_1104_pos	Veratramine	C27 H39 N O2	409.304	9.909	410.311	Invalid mass	No results	No results
Com_11058_pos	3-hydroxy-N-(1-hydroxy-4-methylpentan-2-yl)-5-oxo-6-phenylhexanamide	C18 H27 N O4	321.192	12.375	322.199	Invalid mass	No results	No results
Com_11083_pos	All trans-Retinal	C20 H28 O	284.214	12.432	285.221	No results	No results	Full match
Com_110_pos	Prostaglandin E1	C20 H34 O5	336.227	14.127	337.235	Invalid mass	No results	No results
Com_1110_pos	4-(tert-butyl)phenyl 3,5-dimethylisoxazole-4-carboxylate	C16 H19 N O3	273.134	11.839	274.141	Invalid mass	No results	No results
Com_11149_pos	LPC 15:0	C23 H48 N O7 P	481.317	14.501	482.324	No results	Full match	Full match
Com_1114_pos	(2E,4E)-N-[2-(4-hydroxyphenyl)ethyl]dodeca-2,4-dienamide	C20 H29 N O2	315.217	13.315	316.225	Invalid mass	No results	No results
Com_11155_pos	4-{[(anilinocarbonyl)oxy]imino}-4,5,6,7-tetrahydro-1-benzofuran	C15 H14 N2 O3	270.101	10.861	271.108	Full match	No results	No results
Com_11158_pos	Sphingosine (d18:1)	C18 H37 N O2	321.265	14.069	322.272	Invalid mass	No results	No results
Com_11164_pos	GPK	C13 H24 N4 O4	300.18	7.361	301.187	Full match	No results	No results
Com_11210_pos	methyl 2-cyano-3-(3,5-dimethyl-1H-pyrrol-2-yl)acrylate	C11 H12 N2 O2	204.09	6.252	205.097	Full match	No results	Full match
Com_1121_pos	Glycerol 1-hexadecanoate	C19 H38 O4	330.277	13.582	331.284	No results	No results	Full match
Com_11310_pos	Nicotinuric acid	C8 H8 N2 O3	180.054	9.134	181.061	Full match	No results	Full match
Com_11335_pos	2,3,4,9-Tetrahydro-1H-¦Â-carboline-3-carboxylic acid	C12 H12 N2 O2	216.09	7.738	217.097	Full match	No results	No results
Com_11356_pos	Leucocrystal violet	C25 H31 N3	373.251	14.975	374.258	Full match	No results	No results
Com_11368_pos	Kaempferol	C15 H10 O6	286.048	7.842	287.055	Full match	Full match	No results
Com_11378_pos	Daidzein	C15 H10 O4	254.058	10.296	255.065	Full match	Full match	No results
Com_1142_pos	N-Tetradecanamide	C14 H29 N O	227.225	14.418	228.232	No results	No results	Full match
Com_11431_pos	Phenytoin	C15 H12 N2 O2	269.111	9.484	270.118	Invalid mass	No results	No results
Com_114_pos	Adenosine	C10 H13 N5 O4	267.097	2.631	268.104	Full match	Full match	Full match
Com_11522_pos	Celestolide	C17 H24 O	244.183	14.406	245.19	Full match	No results	No results
Com_11548_pos	2-{[(4,5-dimethoxy-2-nitrophenethyl)imino]methyl}phenol	C17 H18 N2 O5	330.123	13.041	331.13	Full match	No results	No results
Com_11553_pos	Royal jelly acid	C10 H18 O3	186.126	12.288	187.133	No results	No results	Full match
Com_1155_pos	Oleanolic acid	C30 H48 O3	438.35	14.947	439.357	Invalid mass	No results	No results
Com_11590_pos	5beta-Androstane-3,17-dione	C19 H28 O2	288.209	12.464	289.216	No results	No results	Full match
Com_11595_pos	2-Hydroxy-2-methylbutanoic acid	C5 H10 O3	118.063	10.271	119.071	No results	No results	Full match
Com_11614_pos	4-methoxy-6-[2-(4-methoxyphenyl)ethyl]-2H-pyran-2-one	C15 H16 O4	238.121	9.818	239.128	Invalid mass	No results	No results
Com_11643_pos	ethyl 2,3-dioxo-1,2,3,4-tetrahydroquinoline-4-carboxylate	C12 H11 N O4	233.069	9.357	234.076	Full match	No results	No results
Com_11661_pos	2-(3,4-dihydroxyphenyl)acetamide	C8 H9 N O3	167.058	7.977	168.066	Full match	No results	No results
Com_11669_pos	2,3-Dinor-TXB2	C18 H30 O6	342.204	13.756	343.211	No results	No results	Full match
Com_11711_pos	(2E)-3-(3,4-dimethoxyphenyl)prop-2-enoic acid	C11 H12 O4	190.063	11.216	191.071	Invalid mass	No results	No results
Com_11735_pos	(+/-)17(18)-EpETE methyl ester	C21 H32 O3	349.26	13.172	350.267	Invalid mass	No results	No results
Com_11739_pos	Biopterin	C9 H11 N5 O3	237.086	2.187	238.093	No results	No results	Full match
Com_1175_pos	MAG (18:3)	C21 H36 O4	352.261	13.59	353.268	No results	No results	Full match
Com_11818_pos	3,4-dihydroxy-4-(4-methoxyphenyl)-1,2,3,4-tetrahydroquinolin-2-one	C16 H15 N O4	285.1	10.092	286.107	Full match	No results	No results
Com_11819_pos	1-(4-hydroxyphenyl)propane-1,2-diol	C9 H12 O3	190.063	12.952	191.07	Invalid mass	No results	No results
Com_11853_pos	Andrographolide	C20 H30 O5	332.199	11.525	333.206	Invalid mass	No results	No results
Com_11879_pos	Glycerophospho-N-palmitoyl ethanolamine	C21 H44 N O7 P	453.285	14.762	454.293	Full match	Full match	Full match
Com_118_pos	Perillartine	C10 H15 N O	165.115	10.481	166.123	Full match	No results	No results
Com_11901_pos	2-(1,3-dimethyl-1H-pyrazol-5-yl)-1H-isoindole-1,3(2H)-dione	C13 H11 N3 O2	241.085	8.874	242.092	Full match	No results	No results
Com_11986_pos	Cholecalciferol	C27 H44 O	384.339	14.096	367.336	Full match	No results	No results
Com_11988_pos	oxoglutarate	C5H5O5-	145.089	10.451	146.097	No results	No results	Full match
Com_11997_pos	Desoxycortone	C21 H30 O3	330.219	13.381	331.227	Full match	No results	Full match
Com_12003_pos	PC (14:0e/3:0)	C25 H52 N O7 P	509.348	15.014	510.355	No results	Full match	Full match
Com_12008_pos	3,6-bis[(1H-indol-3-yl)methyl]piperazine-2,5-dione	C22 H20 N4 O2	394.139	11.057	395.146	Invalid mass	No results	No results
Com_12078_pos	DMH	C15 H23 N5 O6 S	201.173	1.96	202.18	Invalid mass	No results	No results
Com_12098_pos	Dextromethorphan hydrobromide	C18 H25 N O	271.194	13.729	272.201	Full match	No results	No results
Com_1209_pos	Norbuprenorphine	C25 H35 N O4	413.256	14.882	414.264	Full match	No results	No results
Com_12103_pos	Hesperidin	C28 H34 O15	610.185	13.004	611.193	Invalid mass	No results	No results
Com_12117_pos	Prostaglandin G2	C20 H32 O6	368.219	12.036	369.227	No results	No results	Full match
Com_1211_pos	Avocadyne 1-acetate	C19 H34 O4	308.235	13.305	309.242	Invalid mass	No results	No results
Com_12127_pos	Citrinin	C13 H14 O5	250.084	9.817	251.092	Full match	No results	No results
Com_12171_pos	(+/-)5(6)-EET Ethanolamide	C22 H37 N O3	363.277	15.018	364.285	Full match	No results	No results
Com_1218_pos	N4-imino(phenyl)methylmorpholine-4-carboxamide	C12 H15 N3 O2	233.117	6.32	234.124	Full match	No results	No results
Com_12194_pos	LPE 14:0	C19 H40 N O7 P	425.254	14.166	426.261	No results	Full match	Full match
Com_12265_pos	N-(4-butyl-2-methylphenyl)-N'-[4-(4-methylpiperazino)phenyl]urea	C23 H32 N4 O	380.254	14.297	381.261	Invalid mass	No results	No results
Com_12287_pos	Thromoboxane B1	C20 H36 O6	372.251	13.747	373.258	Full match	No results	No results
Com_1228_pos	L-Glutamic acid	C5 H9 N O4	147.053	1.31	148.06	Full match	Full match	Full match
Com_122_pos	Hypoxanthine	C5 H4 N4 O	136.039	2.818	137.046	Full match	Full match	Full match
Com_12304_pos	12,13-EODE	C18 H32 O3	296.235	14.873	297.242	No results	No results	Full match
Com_1232_pos	Pyridoxal	C8 H9 N O3	167.058	9.3	168.066	Full match	Full match	No results
Com_12331_pos	4-(beta-D-Glucopyranosyloxy)-2-methylenebutanoic acid	C11 H18 O8	318.092	12.876	319.099	Invalid mass	No results	No results
Com_12339_pos	Wogonin	C16 H12 O5	284.069	10.31	285.076	Full match	Full match	No results
Com_12373_pos	4-methoxy-6-(prop-2-en-1-yl)-2H-1,3-benzodioxole	C11 H12 O3	192.079	12.566	193.086	Full match	No results	No results
Com_12378_pos	N-(6-methoxypyridin-3-yl)thiophene-2-carboxamide	C11 H10 N2 O2 S	234.051	8.338	235.058	Invalid mass	No results	No results
Com_12382_pos	Diacetoxyscirpenol	C19 H26 O7	388.152	9.638	389.159	Invalid mass	No results	No results
Com_12391_pos	JWH 018 N-(5-hydroxypentyl) ¦Â-D-Glucuronide	C30 H31 N O8	533.201	8.867	534.208	Invalid mass	No results	No results
Com_12408_pos	2-oxa-4-azatetracyclo[6.3.1.1~6,10~.0~1,5~]tridecan-3-one	C11 H15 N O2	193.111	8.516	194.118	Full match	No results	No results
Com_12456_pos	Tiglic acid	C5 H8 O2	100.053	7.537	101.06	No results	No results	Full match
Com_12512_pos	4-(Diethylamino)benzaldehyde	C11 H15 N O	177.115	11.841	178.122	Full match	No results	No results
Com_12535_pos	p-Mentha-1,3,8-triene	C10 H14	134.11	11.161	135.117	No results	No results	Full match
Com_1260_pos	Sinapyl aldehyde	C11 H12 O4	208.074	10.598	209.081	No results	Full match	Full match
Com_12618_pos	2-ethyl-2-(3-methoxyphenyl)cyclohexanone oxime	C15 H21 N O2	247.157	9.41	248.165	Full match	No results	No results
Com_12684_pos	1-(3,4-dimethoxyphenyl)ethan-1-one oxime	C10 H13 N O3	177.079	9.969	178.086	Invalid mass	No results	No match
Com_12701_pos	AL 8810 Methyl ester	C25 H33 F O4	438.223	10.482	439.231	Invalid mass	No results	No results
Com_127_pos	YLK	C21 H34 N4 O5	404.238	10.415	405.246	Invalid mass	No results	No results
Com_12829_pos	Glycohyocholic acid Sodium salt	C26 H42 N Na O6	487.293	12.683	488.301	No results	No results	Full match
Com_12910_pos	N'-[6-(tert-butyl)thieno[3,2-d]pyrimidin-4-yl]-4-methylbenzohydrazide	C18 H20 N4 O S	322.123	12.171	323.13	Invalid mass	No results	No results
Com_12926_pos	Rimonabant	C22 H21 Cl3 N4 O	500.038	12.858	501.045	Invalid mass	No results	No results
Com_1294_pos	4-methyl-5-phenoxy-6-piperidino-2-(trifluoromethyl)pyrimidine	C17 H18 F3 N3 O	337.136	1.414	338.143	Invalid mass	No results	No results
Com_12974_pos	indole-5,6-quinone	C8H5NO2	147.032	7.967	148.04	No results	No results	Full match
Com_13005_pos	2-[(butylamino)(imino)methyl]-1-oxohydrazinium-1-olate	C5 H12 N4 O2	182.073	12.772	183.081	Invalid mass	No results	No results
Com_1305_pos	N-cyclooctylurea	C9 H18 N2 O	170.142	10.169	171.149	Full match	No results	No results
Com_13065_pos	3-benzyl-4-hydroxy-5-(4-hydroxyphenyl)-2,5-dihydrofuran-2-one	C17 H14 O4	264.082	11.335	265.089	Invalid mass	No results	No results
Com_13088_pos	Hesperetin	C16 H14 O6	302.082	9.312	303.09	Invalid mass	No results	No results
Com_13144_pos	Ureidoisobutyric Acid	C5 H10 N2 O3	146.069	2.479	147.076	No results	No results	Full match
Com_13161_pos	N-Acetylornithine	C7 H14 N2 O3	174.101	1.38	175.108	Full match	No results	Full match
Com_13239_pos	Traumatic acid	C12 H20 O4	228.136	12.942	229.144	No results	No results	Full match
Com_13243_pos	N1-(2,3-dihydro-1,4-benzodioxin-2-ylmethyl)-2,2-dimethylpropanamide	C14 H19 N O3	249.136	11.035	250.143	Full match	No results	No results
Com_13273_pos	6-methyl-4-(morpholinomethyl)-2H-chromen-2-one	C15 H17 N O3	259.121	9.497	260.128	Full match	No results	No results
Com_13302_pos	2-(14,15-Epoxyeicosatrienoyl) glycerol	C23 H38 O5	394.269	14.196	395.276	Invalid mass	No results	No results
Com_13307_pos	RPK	C17 H33 N7 O4	399.262	11.422	400.269	Invalid mass	No results	No results
Com_13317_pos	16¦Á-Hydroxydehydroepiandrosterone	C19 H28 O3	321.23	11.094	322.238	Invalid mass	No results	No results
Com_13318_pos	3-(4-hydroxy-3-methoxyphenyl)propanoic acid	C10 H12 O4	178.063	12.948	179.07	Invalid mass	No results	No match
Com_13331_pos	4-oxo-5-phenylpentanoic acid	C11 H12 O3	192.079	9.678	193.086	Full match	No results	No results
Com_13332_pos	8-(2,3-dihydroxy-3-methylbutyl)-7-methoxy-2H-chromen-2-one	C15 H18 O5	316.074	12.952	317.081	Invalid mass	No results	No match
Com_13458_pos	tert-Butyl N-[1-(aminocarbonyl)-3-methylbutyl]carbamate	C11 H22 N2 O3	230.163	6.542	231.17	Full match	No results	No results
Com_1345_pos	ethyl 3-amino-4-(methylamino)benzoate	C10 H14 N2 O2	194.106	9.357	195.113	Full match	No results	No results
Com_13472_pos	2'-Deoxyguanosine	C10 H13 N5 O4	267.097	5.851	268.104	No results	Full match	Full match
Com_13474_pos	Lithocholic Acid	C24 H40 O3	414.261	13.849	415.268	Invalid mass	No results	No results
Com_13481_pos	N-[(4-hydroxy-3-methoxyphenyl)methyl]-8-methylnonanamide	C18 H29 N O3	329.198	13.849	330.206	Invalid mass	No results	No results
Com_13482_pos	4-methyl-2,3-dihydro-1H-pyrrolo[3,4-c]quinoline-1,3-dione	C12 H8 N2 O2	212.059	8.153	213.066	Full match	No results	No results
Com_13514_pos	16,16-Dimethyl prostaglandin A2	C22 H34 O4	384.228	12.931	385.235	Invalid mass	No results	No results
Com_13529_pos	Arachidonoyl ethanolamide phosphate	C22 H38 N O5 P	876.493	13.87	877.5	Invalid mass	No results	No results
Com_13531_pos	Epoxomicin	C28 H50 N4 O7	554.366	11.959	555.374	No results	No results	Full match
Com_13536_pos	Oxaceprol	C7 H11 N O4	173.069	1.476	174.076	No results	No results	Full match
Com_13544_pos	5-Methyl-2'-deoxycytidine	C10 H15 N3 O4	241.107	1.359	242.113	No results	No results	Full match
Com_13601_pos	Thymopentin	C30 H49 N9 O9	679.369	12.256	680.376	No results	No results	Full match
Com_13604_pos	1,3-bis(4-methoxybenzyl)-2-phenylhexahydropyrimidine	C26 H30 N2 O2	380.256	14.085	403.245	Invalid mass	No results	No results
Com_13606_pos	20-Carboxy-Leukotriene B4	C20 H30 O6	366.202	12.453	367.21	No results	No results	Full match
Com_13614_pos	4-oxododecanedioic acid	C12 H20 O5	266.114	9.758	267.121	Invalid mass	No results	No results
Com_13684_pos	MGMG (18:2)	C27 H48 O9	516.328	13.588	517.335	No results	No results	Full match
Com_13738_pos	Panthenol	C9 H19 N O4	205.132	6.265	206.139	Full match	Full match	Full match
Com_13751_pos	N1-[3,5-di(trifluoromethyl)phenyl]-2-cyclopentyl-2-phenylacetamide	C21 H19 F6 N O	415.142	11.303	416.149	Invalid mass	No results	No results
Com_137_pos	9-Oxo-10(E),12(E)-octadecadienoic acid	C18 H30 O3	272.235	13.901	273.242	Invalid mass	No results	No results
Com_13853_pos	Norbutorphanol	C16 H21 N O2	259.157	10.242	260.164	Full match	No results	No results
Com_13934_pos	4-methyl-2-oxo-1,2-dihydroquinoline-3-carbonitrile	C11 H8 N2 O	184.064	7.603	185.071	Full match	No results	No results
Com_13940_pos	PC (18:4e/2:0)	C28 H50 N O7 P	543.333	14.575	544.34	No results	Full match	Full match
Com_1394_pos	Epitestosterone	C19 H28 O2	288.209	14.832	289.216	Full match	No results	Full match
Com_13999_pos	1-morpholino-3-(4-nitrophenoxy)propan-2-ol	C13 H18 N2 O5	282.122	9.215	283.129	Full match	No results	No results
Com_14005_pos	Ala-Ile	C9 H18 N2 O3	202.132	6.298	203.139	No results	Full match	Full match
Com_1402_pos	T-2 Triol	C20 H30 O7	360.215	13.268	361.222	Invalid mass	No results	No results
Com_14046_pos	alpha-Benzylsuccinic acid	C11 H12 O4	208.074	8.848	209.081	No results	No results	Full match
Com_14075_pos	Verrucarol	C15 H22 O4	266.152	13.782	267.159	Full match	No results	No results
Com_14077_pos	¦Á-Phthalimidopropiophenone	C17 H13 N O3	279.089	10.326	280.097	Full match	No results	No results
Com_1408_pos	Prostaglandin A2	C20 H30 O4	356.196	13.204	357.203	Invalid mass	No results	No results
Com_14111_pos	Adipamide	C6 H12 N2 O2	144.09	6.555	145.097	No results	No results	Full match
Com_14123_pos	5-Hydroxytryptophol	C10 H11 N O2	177.079	11.872	178.086	No results	No results	Full match
Com_14144_pos	7-Hydroxy-3,4-dihydrocarbostyril	C9 H9 N O2	163.063	11.129	164.071	No results	No results	Full match
Com_14159_pos	HET0016	C12 H18 N2 O	228.127	7.649	229.134	Invalid mass	No results	No results
Com_14163_pos	1-O-(3,4,5-Trimethoxybenzoyl)-beta-L-galactopyranose	C16 H22 O10	396.103	8.723	397.111	Invalid mass	No results	No results
Com_1418_pos	D-3-Phenyllactic acid	C9 H10 O3	166.063	12.833	167.07	No results	No results	Full match
Com_14206_pos	alpha-Farnesene	C15 H24	204.188	13.405	205.195	No results	No results	Full match
Com_1420_pos	16-Heptadecyne-1,2,4-triol	C17 H32 O3	306.217	13.997	307.224	Invalid mass	No results	No results
Com_14216_pos	5-Hydroxyindole	C8 H7 N O	133.053	6.059	134.06	No results	No results	Full match
Com_14222_pos	16(R)-HETE	C20 H32 O3	342.217	12.929	343.224	Invalid mass	No results	No results
Com_14281_pos	4-Ethoxybenzaldehyde	C9 H10 O2	150.068	12.497	151.075	Full match	No results	Full match
Com_14312_pos	L-Glutamic acid monosodium salt	C5 H8 N Na O4	169.035	1.283	170.042	No results	No results	Full match
Com_14313_pos	D-Phenylalanine	C9 H11 N O2	165.079	7.844	166.086	No results	No results	Full match
Com_14322_pos	Fmoc-L-Isoleucine	C21 H23 N O4	353.162	12.767	354.17	No results	No results	Full match
Com_1432_pos	1-(4-bromophenyl)-2-phenylethan-1-one	C14 H11 Br O	223.121	10.245	224.128	Invalid mass	No results	No results
Com_1441_pos	3-Methoxy prostaglandin F1¦Á	C21 H38 O6	408.249	12.94	409.256	Invalid mass	No results	No results
Com_14426_pos	LPE 18:1	C23 H46 N O7 P	479.301	14.878	480.308	No results	Full match	Full match
Com_14432_pos	N-(1,3-benzodioxol-5-ylmethyl)-6-morpholinonicotinamide	C18 H19 N3 O4	341.142	11.063	342.149	Invalid mass	No results	No results
Com_14437_pos	gamma-Nonanolactone	C9 H16 O2	156.115	11.315	157.122	No results	No results	Full match
Com_14480_pos	1-adamantyl(piperidino)methanone	C16 H25 N O	247.191	14.031	248.198	Invalid mass	No results	No results
Com_14489_pos	7¦Á-Hydroxytestosterone	C19 H28 O3	304.204	11.053	305.211	Full match	No results	Full match
Com_14529_pos	Linoleoyl Ethanolamide	C20 H37 N O2	323.282	14.692	324.289	Full match	No results	No results
Com_14546_pos	3-[1-(dimethylamino)-1H-pyrrol-2-yl]-2-(2-furylcarbonyl)acrylonitrile	C14 H13 N3 O2	255.101	8.311	256.108	Full match	No results	No results
Com_14547_pos	N1-(1,3-thiazolan-2-yliden)-3,5-dichloroaniline	C9 H8 Cl2 N2 S	245.979	9.279	246.987	Full match	No results	No results
Com_14549_pos	1-ethyl 4-(2-oxo-1,2-diphenylethyl) succinate	C20 H20 O5	357.159	12.754	358.166	Invalid mass	No results	No results
Com_14566_pos	N-(2,3-dihydro-1,4-benzodioxin-6-yl)-2,5-dimethyl-3-furamide	C15 H15 N O4	273.104	9.874	274.111	Invalid mass	No results	No results
Com_14580_pos	Gamma-Glu-Leu	C11 H20 N2 O5	260.137	6.477	261.144	No results	No results	Full match
Com_14604_pos	5-[(benzoyloxy)methyl]-4,5,6-trihydroxycyclohex-2-en-1-yl benzoate	C21 H20 O7	406.105	11.533	407.112	Invalid mass	No results	No results
Com_14611_pos	7-{[(2E)-3,7-dimethylocta-2,6-dien-1-yl]oxy}-2H-chromen-2-one	C19 H22 O3	320.143	14.932	321.151	Invalid mass	No results	No results
Com_14713_pos	Tetrahydroaldosterone	C21 H32 O5	364.224	11.899	365.231	No results	No results	Full match
Com_1474_pos	(11E,15Z)-9,10,13-trihydroxyoctadeca-11,15-dienoic acid	C18 H32 O5	350.207	12.497	351.214	Invalid mass	No results	No results
Com_1477_pos	1-(4-methyl-2-morpholino-1,3-thiazol-5-yl)ethan-1-one	C10 H14 N2 O2 S	226.082	9.17	227.089	Invalid mass	No results	No results
Com_14786_pos	PharmaGSID_47333	C22 H30 N4 O2	382.233	13.207	383.241	Invalid mass	No results	No results
Com_14818_pos	2-[(2,5-dioxo-1-phenyltetrahydro-1H-pyrrol-3-yl)thio]propanoic acid	C13 H13 N O4 S	279.057	9.987	280.064	Full match	No results	No results
Com_14842_pos	3-Methoxycinnamic acid	C10 H10 O3	160.053	7.549	161.06	Invalid mass	No results	No results
Com_14861_pos	1,6-Bis-O-[(2E)-3-(4-hydroxyphenyl)-2-propenoyl]-¦Â-D-glucopyranose	C24 H24 O10	494.121	11.816	495.128	Invalid mass	No results	No results
Com_14890_pos	gamma-Glutamylcysteine	C8 H14 N2 O5 S	250.063	11.382	251.07	No results	No results	Full match
Com_14926_pos	Theobromine	C7 H8 N4 O2	180.065	6.096	181.072	Full match	No results	No results
Com_14943_pos	6-Keto-prostaglandin f1alpha	C20 H34 O6	370.235	12.99	371.243	No results	No results	Full match
Com_15065_pos	Coenzyme Q2	C19 H26 O4	318.187	15.172	319.194	Invalid mass	No results	No results
Com_15066_pos	N-Acetyldopamine	C10 H13 N O3	195.09	6.643	196.097	Full match	No results	Full match
Com_15080_pos	Coniferyl aldehyde	C10 H10 O3	178.063	8.621	179.07	No results	Full match	Full match
Com_150_pos	9-Oxo-ODE	C18 H30 O3	294.219	12.874	295.226	Full match	No results	Full match
Com_15167_pos	Cortisone	C21 H28 O5	371.179	12.726	372.186	Invalid mass	No results	No results
Com_15216_pos	Phe-Pro	C14 H18 N2 O3	262.132	7.376	263.139	No results	No results	Full match
Com_1523_pos	4-(1H-imidazol-1-yl)benzoic acid	C10 H8 N2 O2	188.059	2.537	189.066	Full match	No results	No results
Com_15284_pos	1-[(1,3-benzodioxol-5-ylmethyl)amino]-3-(phenylthio)propan-2-ol	C17 H19 N O3 S	317.106	10.827	318.114	Invalid mass	No results	No results
Com_15289_pos	4-oxo-4-[(pyridin-4-ylmethyl)amino]but-2-enoic acid	C10 H10 N2 O3	206.069	9.346	207.077	Full match	No results	No results
Com_15315_pos	1-(1,8-dihydroxy-3,6-dimethyl-2-naphthyl)ethan-1-one	C14 H14 O3	230.095	10.846	231.102	Full match	No results	No results
Com_15379_pos	Sodium Dehydrocholate	C24 H33 Na O5	424.222	13.252	425.23	No results	No results	Full match
Com_15381_pos	2-aminoquinoline-3-carbonitrile	C10 H7 N3	169.064	7.721	170.071	Full match	No results	No results
Com_15392_pos	1-(4-methoxyphenyl)propane-1,2-diol	C10 H14 O3	164.084	11.975	165.091	Invalid mass	No results	No match
Com_15414_pos	Cortodoxone	C21 H30 O4	346.214	13.949	347.221	No results	No results	Full match
Com_1542_pos	[3,2-c]Pyrazole-5¦Á-androstan-17¦Â-ol	C20 H30 N2 O	314.236	8.601	315.243	Full match	No results	No results
Com_15452_pos	Isorhapontigenin	C15 H14 O4	258.089	11.044	259.097	Full match	No results	No results
Com_15457_pos	Saxitoxin	C10 H17 N7 O4	281.124	9.45	282.131	Invalid mass	No results	No results
Com_15472_pos	Desmethylclozapine	C17 H17 Cl N4	312.119	8.562	313.126	Invalid mass	No results	No results
Com_1551_pos	Acetophenone	C8 H8 O	120.058	2.358	121.065	Full match	Full match	No results
Com_15555_pos	4-Morpholinepropanesulfonic acid	C7 H15 N O4 S	209.072	1.371	210.08	Full match	No results	No results
Com_15608_pos	5-Methoxyindole-3-Carbaldehyde	C10 H9 N O2	175.064	8.161	176.071	No results	No results	Full match
Com_15659_pos	(9cis)-Retinal	C20 H28 O	284.214	11.208	285.221	Full match	No results	Full match
Com_15716_pos	4-benzylidene-2-phenyltetrahydroisoxazole-3,5-dione	C16 H11 N O3	265.077	11.769	266.085	Invalid mass	No results	No results
Com_15776_pos	4-(3-nitro-2-pyridyl)thiomorpholine	C9 H11 N3 O2 S	207.045	12.303	208.052	Invalid mass	No results	No results
Com_1577_pos	Lysopg 18:1	C24 H47 O9 P	510.298	13.875	511.306	No results	No results	Full match
Com_15786_pos	Morphine	C17 H19 N O3	303.145	11.295	304.152	Invalid mass	No results	No results
Com_15837_pos	5-Hydroxytryptophan	C11 H12 N2 O3	220.085	9.938	221.092	No results	No results	Full match
Com_15876_pos	RMH	C17 H30 N8 O4 S	221.103	9.5	222.11	Invalid mass	No results	No results
Com_15897_pos	Prostaglandin B1	C20 H32 O4	336.23	9.819	337.237	Full match	No results	Full match
Com_16009_pos	Prostaglandin B2	C20 H30 O4	334.213	11.542	335.22	No results	No results	Full match
Com_16085_pos	Lysopc 16:2 (2N Isomer)	C24 H46 N O7 P	491.302	14.063	492.31	No results	No results	Full match
Com_16114_pos	1-(3-acetyl-2,4,6-trihydroxyphenyl)ethan-1-one	C10 H10 O5	210.053	7.819	211.06	Full match	No results	Full match
Com_16126_pos	3-[3,5-bis(trifluoromethyl)phenyl]-N'-hydroxyprop-2-enimidamide	C11 H8 F6 N2 O	298.047	12.627	299.055	Invalid mass	No results	No results
Com_16130_pos	2-{[methyl(2,3,4,5,6-pentahydroxyhexyl)amino]methylidene}malononitrile	C11 H17 N3 O5	271.119	10.547	272.126	Invalid mass	No results	No results
Com_16131_pos	4-(3-Methyl-5-oxo-4,5-dihydro-1H-pyrazol-1-yl)benzoic acid	C11 H10 N2 O3	218.069	10.596	219.077	Full match	No results	No results
Com_1618_pos	3-(2-Hydroxyethyl)indole	C10 H11 N O	161.084	11.165	162.091	Full match	No results	No results
Com_16236_pos	2-[4-(trifluoromethoxy)phenoxy]ethanohydrazide	C9 H9 F3 N2 O3	250.055	6.424	251.062	Invalid mass	No results	No results
Com_16241_pos	3',5,7-Trihydroxy-4'-methoxyflavanone	C16 H14 O6	302.082	9.488	303.09	Invalid mass	No results	No results
Com_162_pos	LysoPE 18:2	C23 H44 N O7 P	477.288	13.737	478.295	No results	No results	Full match
Com_16334_pos	1-Naphthol	C10 H8 O	144.057	11.989	145.065	Full match	No results	Full match
Com_16343_pos	Pleuromutilin	C22 H34 O5	416.195	11.077	417.203	Invalid mass	No results	No results
Com_16384_pos	Neohesperidin dihydrochalcone	C28 H36 O15	612.201	13.144	613.208	Invalid mass	No results	No results
Com_1639_pos	Uracil	C4 H4 N2 O2	112.028	1.981	113.035	Full match	Full match	Full match
Com_16429_pos	N-{5-[(dimethylamino)sulfonyl]-2-methylphenyl}cyclohexanecarboxamide	C16 H24 N2 O3 S	324.155	14.115	325.163	Invalid mass	No results	No results
Com_16457_pos	GRH	C14 H24 N8 O4	184.096	7.275	185.104	Invalid mass	No results	No results
Com_1645_pos	Oleoyl ethanolamide	C20 H39 N O2	307.287	15.251	308.295	Invalid mass	No results	No results
Com_16467_pos	2-{2-oxo-2H,8H,9H-furo[2,3-h]chromen-8-yl}propan-2-yl acetate	C16 H16 O5	305.126	8.25	306.133	Invalid mass	No results	No results
Com_16482_pos	TPH	C15 H23 N5 O5	335.159	9.985	336.167	Invalid mass	No match	No results
Com_16483_pos	Lysopc 18:3	C26 H48 N O7 P	517.317	14.312	518.325	No results	No results	Full match
Com_16512_pos	2-(Dimethylamino)Guanosine	C12 H17 N5 O5	311.123	7.525	312.13	No results	No results	Full match
Com_16516_pos	KMH	C17 H30 N6 O4 S	396.193	13.434	397.201	Invalid mass	No results	No results
Com_16537_pos	Porphobilinogen	C10 H14 N2 O4	226.095	1.387	227.103	No results	No results	Full match
Com_16557_pos	3-(3-Methoxyphenyl)propionic acid	C10 H12 O3	180.079	8.345	181.086	No results	No results	Full match
Com_1659_pos	Arachidonic acid	C20 H32 O2	304.24	14.142	305.248	Full match	No results	Full match
Com_1664_pos	Sulfoacetic acid	C2 H4 O5 S	139.979	1.147	140.986	No results	No results	Full match
Com_16699_pos	Thromboxane B1	C20 H36 O6	394.226	11.966	395.233	Invalid mass	No results	No results
Com_1669_pos	Carbendazim	C9 H9 N3 O2	191.07	7.305	192.077	Full match	No results	No results
Com_1671_pos	7-(2-hydroxypropan-2-yl)-1,4a-dimethyl-decahydronaphthalen-1-ol	C15 H28 O2	222.198	13.019	223.206	Invalid mass	No results	No results
Com_16720_pos	1-(4-benzylpiperazino)-2-(pyridin-2-ylamino)propan-1-one	C19 H24 N4 O	362.155	7.181	363.162	Invalid mass	No results	No results
Com_16732_pos	3-Iodo-L-tyrosine	C9 H10 I N O3	306.971	6.61	307.978	Full match	No results	Full match
Com_16736_pos	Juglalin	C20 H18 O10	440.066	12.412	441.074	Invalid mass	No results	No results
Com_16739_pos	3,4-dihydro-2H-benzo[4,5]imidazo[2,1-b][1,3]thiazin-3-ol	C10 H10 N2 O S	228.036	11.2	229.043	Invalid mass	No results	No results
Com_16743_pos	4-(2,3-dihydro-1H-indol-1-yl)-1-phenyl-1H-pyrazolo[3,4-d]pyrimidine	C19 H15 N5	313.132	9.494	314.139	Full match	No results	No results
Com_16782_pos	2-Phenylglycine	C8 H9 N O2	151.063	13.043	152.071	No results	No results	Full match
Com_16800_pos	Ouabain	C29 H44 O12	566.279	13.961	567.286	Invalid mass	No results	No results
Com_16859_pos	Obscurolide A1	C15 H17 N O5	313.095	12.219	314.102	Invalid mass	Invalid mass	No results
Com_16913_pos	Undecanedioic acid	C11 H20 O4	216.136	13.637	217.144	No results	No results	Full match
Com_16923_pos	4-(pentyloxy)benzene-1-carbohydrazide	C12 H18 N2 O2	222.134	8.553	223.142	Invalid mass	No results	No results
Com_17087_pos	2,5-Furandicarboxylic acid	C6 H4 O5	156.006	5.945	139.003	No results	No results	Full match
Com_1710_pos	N-acetyl-D-glucosamine	C8 H15 N O6	221.09	1.35	222.097	No results	No results	Full match
Com_171_pos	NSI-189	C22 H30 N4 O	366.24	13.137	384.274	No results	No results	Full match
Com_17221_pos	4-morpholino-6-phenylthieno[2,3-d]pyrimidine	C16 H15 N3 O S	297.093	10.768	298.101	Full match	No results	No results
Com_17223_pos	Octanedioic acid	C8 H14 O4	174.089	13.268	175.096	No results	No results	Full match
Com_17244_pos	8,8-dimethyl-2H,8H-pyrano[3,2-g]chromen-2-one	C14 H12 O3	228.079	10.793	229.086	Full match	No results	No results
Com_17344_pos	o-Toluic Acid	C8 H8 O2	136.053	11.75	137.06	No results	No results	Full match
Com_17356_pos	JWH 073 N-butanoic acid-d5	C23 H14 [2]H5 N O3	362.162	11.284	363.169	Invalid mass	No results	No results
Com_17377_pos	2-[5-(2-hydroxypropyl)oxolan-2-yl]propanoic acid	C10 H18 O4	224.103	7.601	225.11	Invalid mass	No results	No results
Com_17408_pos	7,8-Dihydroneopterin	C9 H13 N5 O4	255.093	12.158	256.1	Invalid mass	No results	No results
Com_17471_pos	4'-(Imidazol-1-yl)acetophenone	C11 H10 N2 O	186.08	10.305	187.087	Full match	No results	No results
Com_1747_pos	Maltotetraose	C24 H42 O21	688.203	1.348	689.211	Invalid mass	No results	No results
Com_17482_pos	N1-bicyclo[2.2.2]oct-2-ylbenzamide	C15 H19 N O	247.157	12.886	248.165	Invalid mass	No results	No results
Com_17527_pos	ethyl 1-(3-nitro-2-thienyl)piperidine-4-carboxylate	C12 H16 N2 O4 S	284.084	12.125	285.091	Full match	No results	No results
Com_17530_pos	dodecanohydrazide	C12 H26 N2 O	214.205	13.663	215.212	Full match	No results	No results
Com_17560_pos	1,2-dihydroxyheptadec-16-yn-4-yl acetate	C19 H34 O4	364.202	13.922	365.21	Invalid mass	No results	No results
Com_17613_pos	Coniferylaldehyde	C10 H10 O3	178.063	9.674	179.07	No results	Full match	Full match
Com_1761_pos	5-methyl-2-(2-thienyl)-1,3-benzoxazole	C12 H9 N O S	215.041	1.343	216.048	Full match	No results	No results
Com_17653_pos	2-phenyl-4H-furo[2,3-h]chromen-4-one	C17 H10 O3	262.063	12.887	263.07	Full match	No results	No results
Com_17720_pos	1-benzyl-1,3-dihydro-2H-benzimidazol-2-one	C14 H12 N2 O	224.095	9.027	225.102	Full match	No results	No results
Com_17752_pos	17(S)-HETE	C20 H32 O3	302.224	11.296	303.231	Invalid mass	No results	No match
Com_17789_pos	Creatinine	C4 H7 N3 O	113.059	1.372	249.108	No results	No results	Full match
Com_17799_pos	5-Phenylvaleric Acid	C11 H14 O2	178.099	10.942	179.107	No results	No results	Full match
Com_17811_pos	6¦Â-Hydroxy-21-desacetyl deflazacort	C23 H29 N O6	415.199	12.209	416.207	Full match	No results	No results
Com_17856_pos	Lysopc 14:0	C22 H46 N O7 P	467.3	14.921	468.308	No results	No results	Full match
Com_1785_pos	Uracil 1-beta-D-arabinofuranoside	C9 H12 N2 O6	244.07	1.984	267.059	No results	No results	Full match
Com_17866_pos	1,4-dihydroxy-1,4-dimethyl-7-(propan-2-ylidene)-decahydroazulen-6-one	C15 H24 O3	252.172	13.069	253.18	Full match	No results	No results
Com_178_pos	DL-Stachydrine	C7 H13 N O2	143.095	1.38	144.102	Full match	No results	No results
Com_17912_pos	16¦Á-Hydroxyestrone	C18 H22 O3	286.155	12.774	287.162	Invalid mass	No results	No results
Com_17975_pos	N-(2,6-dimethylphenyl)-2-piperidinopropanamide	C16 H24 N2 O	260.189	8.301	261.196	Full match	No results	Full match
Com_17988_pos	Noroxycodone-d3	C17 H16 [2]H3 N O4	304.15	7.443	305.157	Full match	No results	No results
Com_18012_pos	Linalool	C10 H18 O	154.136	12.733	155.143	No results	Full match	No results
Com_1805_pos	(-)-Camphor	C10 H16 O	152.12	13.018	153.127	Full match	No results	No results
Com_18066_pos	Aflatoxin G1	C17 H12 O7	328.058	10.994	329.066	Full match	No results	No results
Com_18084_pos	5-(tert-butyl)-2-methyl-N-(5-methyl-3-isoxazolyl)-3-furamide	C14 H18 N2 O3	284.116	13.952	285.123	Invalid mass	No results	No results
Com_18092_pos	DQH	C15 H22 N6 O7	398.155	10.552	399.163	Full match	No results	No results
Com_18097_pos	5-Methylcytosine	C5 H7 N3 O	125.059	1.38	126.066	No results	No results	Full match
Com_18239_pos	Methyltestosterone	C20 H30 O2	302.225	10.615	303.232	No results	No results	Full match
Com_1823_pos	Methyl dihydrojasmonate	C13 H22 O3	226.157	12.511	227.164	Full match	No results	No results
Com_18250_pos	(5-L-Glutamyl)-L-Amino Acid	C8 H14 N2 O5	218.09	1.432	219.098	No results	No results	Full match
Com_18303_pos	alpha-D-Glucopyranosyl 2-O-(2-methylbutanoyl)-alpha-D-glucopyranoside	C17 H30 O12	448.152	11.935	449.159	Invalid mass	No results	No results
Com_1832_pos	5'-S-Methyl-5'-thioadenosine	C11 H15 N5 O3 S	297.09	6.909	298.097	Full match	Full match	Full match
Com_1835_pos	tetranor-PGFM	C16 H26 O7	312.154	13.76	313.161	Invalid mass	No results	No results
Com_18423_pos	Isoproterenol	C11 H17 N O3	211.121	8.123	212.128	No results	No results	Full match
Com_18477_pos	N-{[(2R,4S,5R)-5-Ethyl-1-azabicyclo[2.2.2]oct-2-yl]methyl}-2-furamide	C15 H22 N2 O2	262.166	10.625	263.173	Invalid mass	No results	No results
Com_18493_pos	Metanephrine	C10 H15 N O3	197.105	8.579	198.113	No results	No results	Full match
Com_185_pos	gamma-Glutamylleucine	C11 H20 N2 O5	260.137	7.659	261.144	No results	Full match	Full match
Com_18606_pos	Arachidonoyl amide	C20 H33 N O	303.256	13.347	304.263	Full match	No results	No results
Com_18683_pos	4-(methoxymethyl)-1,3-dimethyl-1H-pyrazolo[3,4-b]pyridin-6-ol	C10 H13 N3 O2	207.102	12.241	208.109	Invalid mass	No results	No results
Com_18688_pos	methyl 3-(6-methylpyridin-2-yl)-2,2-diphenylpropanoate	C22 H21 N O2	349.168	11.884	350.175	Invalid mass	No results	No results
Com_18689_pos	N-Acetylvaline	C7 H13 N O3	159.09	5.772	160.097	No results	No results	Full match
Com_18696_pos	N1-(4-methylidene-3-thia-1-azaspiro[4.5]dec-2-yliden)-2-chloroaniline	C15 H17 Cl N2 S	127.061	1.243	128.068	Invalid mass	No results	No results
Com_1869_pos	1,4-dihydroxyheptadec-16-en-2-yl acetate	C19 H36 O4	350.243	13.498	351.251	Invalid mass	No results	No results
Com_18728_pos	Benzamide	C7 H7 N O	121.053	7.297	122.06	Full match	Full match	No results
Com_18735_pos	Asp-Phe	C13 H16 N2 O5	280.105	11.992	281.112	No results	No results	Full match
Com_1873_pos	Mag (18:1)	C21 H40 O4	356.292	15.179	357.3	No results	No results	Full match
Com_18745_pos	2-hydroxy-N-(4-methylbenzoyl)benzamide	C15 H13 N O3	255.09	10.651	256.097	Full match	No results	No results
Com_1874_pos	3-(propan-2-yl)-octahydropyrrolo[1,2-a]pyrazine-1,4-dione	C10 H16 N2 O2	196.121	7.906	197.129	Full match	No results	No results
Com_18758_pos	Levalbuterol	C13 H21 N O3	261.137	10.346	262.144	Invalid mass	No results	No results
Com_18787_pos	DL-2-(acetylamino)-3-phenylpropanoic acid	C11 H13 N O3	229.074	10.696	230.081	Invalid mass	No results	No results
Com_18853_pos	Vitamin A	C20 H30 O	286.23	13.793	287.237	No results	No results	Full match
Com_18869_pos	Phylloquinone	C31 H46 O2	450.35	14.653	451.357	No results	No results	Full match
Com_18875_pos	Deoxycorticosterone	C21 H30 O3	330.219	11.747	331.226	No results	No results	Full match
Com_188_pos	Estradiol Benzoate	C25 H28 O3	376.205	12.393	377.212	No results	No results	Full match
Com_18947_pos	Diflorasone	C22 H28 F2 O5	410.192	8.987	411.199	No results	No results	Full match
Com_1897_pos	Ergosta-5,7,9(11),22-Tetraen-3-beta-Ol	C28 H42 O	394.323	16.675	395.329	No results	No results	Full match
Com_19020_pos	L-Aspartic acid ¦Â-benzyl ester	C11 H13 N O4	245.068	9.761	246.076	Invalid mass	No results	No results
Com_19024_pos	5-Methyl-8-nitro-3-spirocyclohexyl-2,3,4,5-tetrahydro-1H-2-benzazepine	C16 H22 N2 O2	274.168	11.97	275.175	Full match	No results	No results
Com_19047_pos	Bitertanol	C20 H23 N3 O2	337.178	15.509	338.185	Full match	No results	No results
Com_1904_pos	(1R,2R)-trans-N-Boc-1,2-cyclohexanediamine	C11 H22 N2 O2	214.168	10.899	215.175	No results	No results	Full match
Com_19055_pos	Adenosine 3'5'-cyclic monophosphate	C10 H12 N5 O6 P	329.052	2.908	330.06	Full match	Full match	Full match
Com_19080_pos	7-Methylguanosine	C11 H15 N5 O5	297.102	11.893	298.11	Invalid mass	No results	No results
Com_19088_pos	N-Cyclohexylformamide	C7 H13 N O	127.1	9.407	128.107	No results	Full match	No results
Com_1910_pos	L-Pyroglutamic acid	C5 H7 N O3	129.043	2.049	130.05	Full match	Full match	Full match
Com_19120_pos	N-(2,5-diethoxy-4-morpholinophenyl)-4-methoxybenzenesulfonamide	C21 H28 N2 O6 S	436.161	11.518	437.168	Invalid mass	No results	No results
Com_19177_pos	LPE 18:2	C23 H44 N O7 P	477.286	14.566	478.293	No results	Full match	Full match
Com_19203_pos	¦Á-Linolenoyl ethanolamide	C20 H35 N O2	321.267	10.556	322.274	Full match	No results	No results
Com_19204_pos	4-(benzoylamino)-3-hydroxybutanoic acid	C11 H13 N O4	205.074	9.491	206.081	Invalid mass	No results	No match
Com_19211_pos	Rufloxacin	C17 H18 F N3 O3 S	726.213	7.245	364.114	No results	Invalid mass	No results
Com_19304_pos	4-[(4-phenethyl-1,4-diazepan-1-yl)sulfonyl]-2,1,3-benzoxadiazole	C19 H22 N4 O3 S	386.137	12.282	387.144	Invalid mass	No results	No results
Com_19338_pos	3,5-Diiodotyrosine	C9 H9 I2 N O3	432.865	1.238	433.872	No results	No results	Full match
Com_19352_pos	6,7-dihydro-5H-dibenzo[d,f][1,3]diazepin-6-one	C13 H10 N2 O	210.079	11.832	211.087	Full match	No results	No results
Com_19364_pos	Oxazepam	C15 H11 Cl N2 O2	286.051	9.416	287.058	No results	Full match	No results
Com_19380_pos	2,6-Dihydroxybenzoic acid	C7 H6 O4	154.027	5.607	137.023	No results	No results	Full match
Com_1938_pos	2-Amino-1,3,4-octadecanetriol	C18 H39 N O3	317.293	12.522	318.3	Full match	No results	No results
Com_19425_pos	Deoxyadenosine	C10 H13 N5 O3	251.101	1.379	252.108	No results	No results	Full match
Com_19479_pos	Indole-3-lactic acid	C11 H11 N O3	205.074	8.317	206.081	Full match	Full match	Full match
Com_19490_pos	Loxoprofen	C15 H18 O3	246.122	6.44	247.129	No results	Invalid mass	No results
Com_1951_pos	T-2 Toxin	C24 H34 O9	966.494	11.05	484.254	Invalid mass	No results	No results
Com_19707_pos	(5E)-7-methylidene-10-oxo-4-(propan-2-yl)undec-5-enoic acid	C15 H24 O3	274.155	11.712	275.162	Invalid mass	No results	No results
Com_19736_pos	(2R,3S,4S,5R,6R)-2-(hydroxymethyl)-6-(2-phenylethoxy)oxane-3,4,5-triol	C14 H20 O6	306.108	8.921	307.115	Invalid mass	No results	No results
Com_19744_pos	1,7,8-trihydroxy-3-methyl-1,2,3,4,7,12-hexahydrotetraphen-12-one	C19 H18 O4	310.121	10.029	311.128	Full match	No results	No results
Com_19746_pos	Melanin	C18H10N2O4	318.064	1.13	319.072	No results	No results	Full match
Com_19752_pos	2-cyano-3-(3,4-dimethoxyphenyl)acrylic acid	C12 H11 N O4	233.069	11.439	234.076	Full match	No results	No results
Com_19766_pos	LPC 16:4	C24 H42 N O7 P	487.27	13.501	488.277	No results	Full match	No results
Com_19819_pos	1,1,3,3,5-pentamethyl-6-(1-pyrrolidinyl)indan-4-amine	C18 H28 N2	272.225	6.331	273.232	Full match	No results	No results
Com_19893_pos	4-(4-methoxyphenyl)-2-(methylthio)pyrimidine	C12 H12 N2 O S	232.065	11.192	233.073	Invalid mass	No results	No results
Com_1990_pos	3-Methoxybenzaldehyde	C8 H8 O2	136.053	7.619	137.06	Full match	Full match	Full match
Com_1_pos	Oleamide	C18 H35 N O	281.271	15.082	282.279	Full match	No results	No results
Com_20035_pos	20-Dihydro 6¦Á-methylprednisone	C22 H30 O5	352.225	11.135	353.232	Invalid mass	No results	No match
Com_20074_pos	Fenvalerate	C25 H22 Cl N O3	199.098	11.422	437.158	Invalid mass	No results	No results
Com_20096_pos	L-Cysteinesulfinic acid	C3 H7 N O4 S	153.01	1.142	154.017	No results	No results	Full match
Com_2012_pos	Cyclohexaneacetic acid	C8 H14 O2	142.1	9.197	143.107	No results	No results	Full match
Com_2013_pos	18-¦Â-Glycyrrhetinic acid	C30 H46 O4	470.34	13.873	471.347	Full match	No results	No results
Com_20141_pos	5-[(dimethylamino)methylidene]-3-phenyl-1,3-thiazolane-2,4-dione	C12 H12 N2 O2 S	248.059	11.471	249.066	Invalid mass	No results	No results
Com_2015_pos	WLH	C23 H30 N6 O4	454.229	10.666	455.236	Invalid mass	No results	No results
Com_20195_pos	N-cyclohexyl-1-methyl-5-(1H-pyrrol-1-yl)-1H-pyrazole-4-carboxamide	C15 H20 N4 O	250.178	8.728	251.185	Invalid mass	No results	No results
Com_201_pos	Apocynin	C9 H10 O3	166.063	11.078	167.07	Full match	No results	Full match
Com_20242_pos	Cer-NS (d19:2/16:1)	C35 H65 N O3	547.496	15.038	548.504	No results	Full match	No results
Com_20251_pos	1-hydroxy-2-phenyl-1,5,6,7-tetrahydro-4H-benzimidazol-4-one	C13 H12 N2 O2	228.09	10.196	229.097	Full match	No results	No results
Com_20290_pos	UMP	C9 H13 N2 O9 P	324.037	1.385	325.044	No results	No results	Full match
Com_20317_pos	trans-Cinnamaldehyde	C9 H8 O	132.057	9.336	133.065	Full match	No results	No results
Com_20535_pos	Luotonin A	C18 H11 N3 O	285.089	9.483	286.096	Full match	No results	No results
Com_20602_pos	Phosphocholine	C5 H15 Cl N O4 P	219.042	1.451	220.049	No results	No results	Full match
Com_20734_pos	N-allyl-2-(2-methyl-1-benzofuran-3-yl)acetamide	C14 H15 N O2	251.095	8.962	252.102	Invalid mass	No results	No results
Com_20741_pos	2-benzyl-6-hydroxy-2-azabicyclo[2.2.2]octan-3-one	C14 H17 N O2	231.126	8.384	232.133	Full match	No results	No results
Com_2074_pos	Dutasteride	C27 H30 F6 N2 O2	550.2	12.608	551.207	Invalid mass	No results	No results
Com_20761_pos	4-Nitrosodiphenylamine	C12 H10 N2 O	198.08	7.731	199.087	Full match	No results	No results
Com_20784_pos	Homocysteic acid	C4 H9 N O5 S	183.021	1.142	184.028	No results	No results	Full match
Com_20803_pos	Norfentanyl	C14 H20 N2 O	232.158	9.772	233.165	Full match	No results	No results
Com_20808_pos	HQH	C17 H24 N8 O5	420.188	10.734	421.195	Full match	No results	No results
Com_2084_pos	(5Z)-3-aminonon-5-enoic acid	C9 H17 N O2	171.126	8.966	172.133	Full match	No results	No results
Com_20882_pos	Ursodeoxycholic acid	C24 H40 O4	392.293	13.852	393.3	No results	No results	Full match
Com_20911_pos	7-Ketocholesterol	C27 H44 O2	400.334	14.485	401.341	No results	No results	Full match
Com_20940_pos	beta-Estradiol 17-Acetate	C20 H26 O3	314.188	14.035	315.196	No results	No results	Full match
Com_20948_pos	5-[5-(3-methoxybenzyl)-1,3,4-oxadiazol-2-yl]-2,1,3-benzothiadiazole	C16 H12 N4 O2 S	324.067	10.507	325.074	Full match	No results	No results
Com_2096_pos	Norharman	C11 H8 N2	168.069	8.106	169.076	Full match	No results	No results
Com_20979_pos	6-Methoxyquinoline N-oxide	C10 H9 N O2	175.063	10.699	176.071	Full match	No results	Full match
Com_20981_pos	LPE 17:1	C22 H44 N O7 P	465.284	14.581	466.292	No results	Full match	No results
Com_20989_pos	4-(4-nitrophenylazo)aniline	C12 H10 N4 O2	242.077	6.966	243.084	Invalid mass	No results	No results
Com_21079_pos	L-Homocitrulline	C7 H15 N3 O3	189.111	1.384	190.118	No results	No results	Full match
Com_21145_pos	D-Glucarate	C6 H10 O8	210.038	1.145	211.045	No results	No results	Full match
Com_21176_pos	Esculetin	C9 H6 O4	178.027	9.341	179.034	Full match	No results	No results
Com_21203_pos	Methyl EudesMate	C11 H14 O5	226.084	8.337	227.092	No results	No results	Full match
Com_21210_pos	LDGTS 18:1	C28 H53 N O6	499.387	14.918	500.394	No results	Full match	No results
Com_21257_pos	Phe-Phe	C18 H20 N2 O3	312.147	9.221	313.154	No results	No results	Full match
Com_21261_pos	4-heptyl-3-methyl-1H-pyrazol-5-ol	C11 H20 N2 O	196.158	6.891	197.165	Full match	No results	No results
Com_21269_pos	Glycyl-L-leucine	C8 H16 N2 O3	188.116	6.404	189.124	Full match	Full match	Full match
Com_21271_pos	2-(1-methyl-4-oxo-1,4-dihydroquinolin-3-yl)benzamide	C17 H14 N2 O2	278.106	11.367	279.113	Full match	No results	No results
Com_21291_pos	Docosatrienoic acid	C22 H38 O2	334.287	14.726	335.294	Full match	No results	No results
Com_21323_pos	APH	C14 H21 N5 O4	361.114	8.19	362.121	Invalid mass	No results	No results
Com_21352_pos	5,6-dimethoxy-2-(2-methoxyphenyl)-4H-chromen-4-one	C18 H16 O5	334.084	11.133	335.091	Invalid mass	No results	No results
Com_2137_pos	3-hydroxy-3,4-bis[(4-hydroxy-3-methoxyphenyl)methyl]oxolan-2-one	C20 H22 O7	391.161	10.67	392.168	Invalid mass	No results	No results
Com_21478_pos	3-hydroxy-3-methylpentanedioic acid	C6 H10 O5	179.081	6.218	180.088	Invalid mass	No results	No results
Com_21485_pos	Calcium D-Panthotenate	C18 H32 Ca N2 O10	476.168	10.744	477.176	No results	No results	Full match
Com_214_pos	(¡À)13-HpODE	C18 H32 O4	334.212	13.856	335.219	Invalid mass	No results	No results
Com_21511_pos	(5S)-5-hydroxy-1,7-diphenylheptan-3-one	C19 H22 O2	299.186	11.423	300.194	Invalid mass	No results	No results
Com_21572_pos	2-Anisic acid	C8 H8 O3	174.032	13.639	175.039	Invalid mass	No results	No results
Com_21582_pos	[4-(7-chloroquinolin-4-yl)piperazino](phenyl)methanone	C20 H18 Cl N3 O	351.111	10.747	352.119	Invalid mass	No results	No results
Com_215_pos	9,10-Dihome	C18 H34 O4	314.246	13.379	315.253	No results	No results	Full match
Com_2162_pos	Linolelaidic Acid (C18:2N6T)	C18 H32 O2	280.24	13.134	281.247	No results	No results	Full match
Com_21642_pos	PMK	C16 H30 N4 O4 S	187.1	10.568	188.107	Invalid mass	No results	No results
Com_21659_pos	ethyl 2-[(4-ethoxyanilino)carbothioyl]-3-(propylamino)-2-butenoate	C18 H26 N2 O3 S	350.161	9.931	351.168	Invalid mass	No results	No results
Com_21678_pos	(2,6-dimethylmorpholino)(1-methyl-5-nitro-1H-pyrazol-4-yl)methanone	C11 H16 N4 O4	250.107	8.743	251.114	Invalid mass	No results	No results
Com_21694_pos	LNH	C16 H26 N6 O5	382.197	10.75	383.204	Full match	No results	No results
Com_21695_pos	C.I. Basic Orange 2	C12 H12 N4	212.11	11.768	213.117	Invalid mass	No results	No results
Com_216_pos	Betaine	C5 H11 N O2	117.079	1.303	118.087	Full match	Full match	Full match
Com_21708_pos	HMH	C17 H25 N7 O4 S	423.171	12.466	424.178	Invalid mass	No results	No results
Com_21788_pos	Heptadecanoic Acid	C17 H34 O2	292.241	12.576	293.248	Invalid mass	No results	No results
Com_21858_pos	4-methylpyridine-3-sulfonic acid	C6 H7 N O3 S	173.018	1.537	174.025	Invalid mass	No results	No results
Com_21869_pos	Zeatin-7-N-glucoside	C16 H23 N5 O6	381.164	6.554	382.172	Full match	No results	No results
Com_21895_pos	Menadione	C11 H8 O2	172.053	11.645	173.06	Full match	No results	No results
Com_21916_pos	6,6-dimethyl-4-piperidino-5,6-dihydro-2H-thiine-2-thione	C12 H19 N S2	241.096	7.229	242.104	Full match	No results	No results
Com_2195_pos	N-Benzylformamide	C8 H9 N O	135.069	2.217	136.076	Full match	Full match	No results
Com_21970_pos	N-Arachidonoyl-L-serine	C23 H37 N O4	413.256	13.745	414.263	Invalid mass	No results	No results
Com_21995_pos	Colchicine	C22 H25 N O6	399.168	12.843	400.175	Full match	No results	No results
Com_21_pos	Hexadecanamide	C16 H33 N O	255.256	14.958	256.263	Full match	No results	No results
Com_22020_pos	3,5,7-trihydroxy-2-phenyl-4H-chromen-4-one	C15 H10 O5	270.053	11.072	271.06	Full match	No results	No results
Com_22064_pos	N2,N2-Dimethylguanosine	C12 H17 N5 O5	311.123	6.218	312.13	No results	Full match	Full match
Com_22197_pos	2-amino-7,9-dimethyl-5-oxo-5H-chromeno[2,3-b]pyridine-3-carbonitrile	C15 H11 N3 O2	265.085	12.549	266.092	Full match	No results	No results
Com_22234_pos	Linustatin	C16 H27 N O11	426.187	8.575	427.194	Invalid mass	No results	No results
Com_22244_pos	Octhilinone	C11 H19 N O S	213.115	11.362	214.123	Invalid mass	No results	No results
Com_22271_pos	(+/-)-Equol	C15 H14 O3	242.095	10.703	243.102	No results	No results	Full match
Com_22309_pos	6-Hydroxymelatonin	C13 H16 N2 O3	248.116	8.029	249.123	Full match	No results	Full match
Com_22333_pos	5,7-dimethyl-2-phenylpyrazolo[1,5-a]pyrimidine	C14 H13 N3	245.091	12.481	246.098	Invalid mass	No results	No results
Com_22334_pos	Dl-3-Hydroxy-kynurenine	C10 H12 N2 O4	224.08	8.37	225.087	No results	No results	Full match
Com_2233_pos	Scopoletin	C10 H8 O4	192.043	8.71	193.05	Full match	Full match	No results
Com_22358_pos	1-Methyladenosine	C11 H15 N5 O4	281.112	5.581	282.12	No results	No results	Full match
Com_2241_pos	7-methylpyrimido[4,5-d]pyrimidin-4-amine	C7 H7 N5	183.053	7.817	184.061	Invalid mass	No results	No match
Com_22558_pos	2-[4-(tert-butyl)phenyl]-5-(2-nitrophenyl)-1,3,4-oxadiazole	C18 H17 N3 O3	323.127	9.893	324.134	Full match	No results	No results
Com_22580_pos	3-(4,5-diphenyl-1,3-oxazol-2-yl)propanoic acid	C18 H15 N O3	293.105	10.085	294.112	Full match	No results	No results
Com_22614_pos	1-(2,4-dichlorophenyl)-5-(dimethylamino)penta-1,4-dien-3-one	C13 H13 Cl2 N O	269.036	9.695	270.043	Full match	No results	No results
Com_22634_pos	(4-nitrophenyl)(2,3,4,5,6-pentamethylphenyl)methanone	C18 H19 N O3	314.163	9.604	315.17	Invalid mass	No results	No results
Com_22652_pos	2-(3,5-dimethyl-1H-pyrazol-4-yl)-3-nitropyridine	C10 H10 N4 O2	218.079	2.154	219.086	Invalid mass	No results	No results
Com_22656_pos	2,7,7-trimethyl-5,6,7,8-tetrahydroquinolin-5-one oxime	C12 H16 N2 O	204.124	9.634	205.131	Invalid mass	No results	No results
Com_22684_pos	3-hydroxy-3-(2-pyridylmethyl)indolin-2-one	C14 H12 N2 O2	240.09	8.519	241.097	Full match	No results	No results
Com_22711_pos	N1-[2-(4-chlorophenyl)-2-oxoethyl]-4-chlorobenzamide	C15 H11 Cl2 N O2	258.137	11.507	259.144	Invalid mass	No results	No results
Com_22744_pos	(4-methoxyphenyl)(4-nitrophenyl)methanone	C14 H11 N O4	257.069	11.285	258.076	Full match	No results	No results
Com_22756_pos	2-(3,4-dihydroxyphenyl)-3,5,7-trihydroxy-6-methyl-4H-chromen-4-one	C16 H12 O7	316.06	12.961	317.067	Full match	No results	No results
Com_22809_pos	MAG (18:4)	C21 H34 O4	350.245	15.761	351.252	No results	No results	Full match
Com_2292_pos	Acetyl-L-carnitine	C9 H17 N O4	203.116	1.398	204.123	Full match	Full match	Full match
Com_22943_pos	N-Butylbenzenesulfonamide	C10 H15 N O2 S	213.079	10.322	214.086	Invalid mass	No results	No results
Com_22946_pos	2-piperidinobenzoic acid	C12 H15 N O2	205.11	9.454	206.118	Full match	No results	No results
Com_2295_pos	N6-Acetyl-L-Lysine	C8 H16 N2 O3	188.116	1.334	189.123	No results	No results	Full match
Com_22964_pos	14(15)-EET ethanolamide	C22 H37 N O3	385.261	14.987	386.268	Invalid mass	No results	No results
Com_22984_pos	6,7,8-trimethoxy-3-phenyl-2-thioxo-1,2,3,4-tetrahydroquinazolin-4-one	C17 H16 N2 O4 S	344.086	1.383	345.094	Invalid mass	No results	No results
Com_22990_pos	Ofloxacin impurity E	C17 H18 F N3 O4	347.129	11.568	348.136	Full match	No results	No results
Com_23016_pos	N3-(2-morpholinophenyl)-2-oxo-2H-chromene-3-carboxamide	C20 H18 N2 O4	350.127	11.93	351.135	Full match	No results	No results
Com_23050_pos	4-(4-hydroxy-3,5-dimethylphenyl)-2-methylphthalazin-1(2H)-one	C17 H16 N2 O2	280.121	8.659	281.129	Full match	No results	No results
Com_2307_pos	Oxohongdenafil	C25 H32 N6 O4	480.239	11.088	481.247	Invalid mass	No results	No results
Com_23100_pos	2-Arachidonyl Glycerol ether	C23 H40 O3	386.281	14.926	387.288	Invalid mass	No results	No results
Com_23157_pos	4-hydroxy-5,8-dimethylquinoline-3-carboxylic acid	C12 H11 N O3	217.074	7.617	218.081	Full match	No results	No results
Com_23172_pos	Phenmetrazine	C11 H15 N O	177.115	9.877	178.122	Full match	No results	No results
Com_23194_pos	4-phenanthro[9,10-e][1,2,4]triazin-3-ylmorpholine	C19 H16 N4 O	316.127	1.837	317.134	Invalid mass	No results	No results
Com_23204_pos	Taurolithocholic acid sodium salt	C26 H44 N Na O5 S	505.284	13.156	506.291	No results	No results	Full match
Com_23245_pos	Beta-Muricholic acid	C24 H40 O5	408.287	15.761	409.294	No results	No results	Full match
Com_23246_pos	Capric acid	C10 H20 O2	172.146	13.758	173.154	No results	No results	Full match
Com_23302_pos	Pro-Leu	C11 H20 N2 O3	228.147	9.358	229.155	No results	No results	Full match
Com_23308_pos	PC (14:1e/5:0)	C27 H54 N O7 P	535.364	15.304	536.371	No results	Full match	No results
Com_2330_pos	Inosine	C10 H12 N4 O5	268.081	2.814	269.088	No results	No results	Full match
Com_23343_pos	N-Acetyl-DL-phenylalanine	C11 H13 N O3	207.09	9.166	208.097	No results	No results	Full match
Com_23370_pos	Isoxanthopterin	C6 H5 N5 O2	179.044	9.294	180.051	Full match	No results	No results
Com_23420_pos	LysoPE 18:0	C23 H48 N O7 P	481.319	14.614	482.326	No results	No results	Full match
Com_23421_pos	Deflazacort	C25 H31 N O6	441.215	10.491	442.222	Full match	No results	No results
Com_23427_pos	6-O-(2-Methylbutanoyl)-¦Á-D-glucopyranosyl ¦Á-D-glucopyranoside	C17 H30 O12	408.166	11.315	409.173	Invalid mass	No results	No results
Com_2345_pos	Pinocembrin	C15 H12 O4	256.073	12.034	257.081	Full match	No results	No results
Com_23504_pos	2-[(3S)-1-(1-Methyl-4-piperidinyl)-3-pyrrolidinyl]-1H-benzimidazole	C17 H24 N4	284.197	13.161	285.204	Invalid mass	No results	No results
Com_2358_pos	15-OxoEDE	C20 H34 O3	322.251	13.029	323.258	Full match	No results	No results
Com_2362_pos	Leucylproline	C11 H20 N2 O3	228.148	7.09	229.155	Full match	No results	Full match
Com_23679_pos	NG,NG-Dimethyl-L-arginine	C8 H20 Cl2 N4 O2	274.096	10.788	275.103	No results	No results	Full match
Com_23680_pos	3-(3,4,5-trimethoxyphenyl)propanoic acid	C12 H16 O5	262.084	10.921	263.092	Invalid mass	No results	No results
Com_23712_pos	Resiniferatoxin	C37 H40 O9	628.261	11.447	629.269	Invalid mass	No results	No results
Com_23735_pos	Melatonin	C13 H16 N2 O2	232.121	9.569	233.128	No results	No results	Full match
Com_23780_pos	cis-gondoic acid	C20 H38 O2	310.287	14.9	311.295	No results	No results	Full match
Com_23806_pos	S-(5-Adenosy)-L-Homocysteine	C14 H20 N6 O5 S	384.121	10.519	385.128	No results	No results	Full match
Com_2382_pos	Prostaglandin A3	C20 H28 O4	314.186	13.576	315.193	Invalid mass	No results	No results
Com_23838_pos	Trifolin	C21 H20 O11	448.1	8.585	449.108	Full match	Full match	No results
Com_23857_pos	17¦Â-Hydroxy-androstano[3,2-c]isoxazole	C20 H29 N O2	315.219	12.274	316.227	Full match	No results	No results
Com_2385_pos	cyclohexyl{4-[4-nitro-2-(1H-pyrrol-1-yl)phenyl]piperazino}methanone	C21 H26 N4 O3	382.197	13.246	383.204	Invalid mass	No results	No results
Com_23861_pos	Arecoline	C8 H13 N O2	155.095	8.182	156.102	Full match	No results	No results
Com_23873_pos	5,6-Dimethylbenzimidazole	C9 H10 N2	146.085	9.744	147.092	Full match	No results	No results
Com_23949_pos	4-phenoxyphenyl 4-hydroxypiperidine-1-carboxylate	C18 H19 N O4	295.121	10.373	296.128	Invalid mass	No results	No results
Com_23957_pos	Isorhamnetin	C16 H12 O7	316.058	9.734	317.066	Full match	No results	No results
Com_23_pos	D-(+)-Maltose	C12 H22 O11	342.116	1.315	365.105	Full match	No results	Full match
Com_2401_pos	4-Acetamidobutyric Acid	C6 H11 N O3	145.074	7.298	146.081	No results	No results	Full match
Com_24027_pos	lithocholic acid 3-sulfate sodium salt	C24 H38 O6 S Na2	500.221	11.394	539.184	No results	No results	Full match
Com_2403_pos	1,7-bis(4-hydroxyphenyl)-5-methoxyheptan-3-one	C20 H24 O4	350.154	13.86	351.161	Invalid mass	No results	No results
Com_24203_pos	Pantothenic acid	C9 H17 N O5	219.111	6.534	220.118	Full match	Full match	Full match
Com_24235_pos	2-cyano-N-(3-oxo-1,3-dihydro-2-benzofuran-5-yl)benzenesulfonamide	C15 H10 N2 O4 S	331.064	11.99	332.071	Invalid mass	No results	No results
Com_24250_pos	Boldione	C19 H24 O2	284.178	14.357	285.185	No results	No results	Full match
Com_24292_pos	Nirvanol	C11 H12 N2 O2	204.09	10.888	205.097	Full match	No results	Full match
Com_24297_pos	4-Methyl-2-pentanone	C6 H12 O	100.089	10.041	101.097	No results	No results	Full match
Com_2438_pos	Cathine	C9 H13 N O	151.1	9.081	152.107	Full match	No results	No results
Com_24404_pos	2,6-di[2-chloro-4-(dimethylamino)benzylidene]cyclohexan-1-one	C24 H26 Cl2 N2 O	428.145	10.031	429.152	Invalid mass	No results	No results
Com_24445_pos	D-Galactosamine	C6 H14 Cl N O5	215.056	1.294	216.063	No results	No results	Full match
Com_24481_pos	7-Ketolithocholic acid	C24 H38 O4	390.276	13.255	391.284	No results	No results	Full match
Com_24491_pos	3-{[(4-chlorophenyl)sulfonyl]methyl}-N'-hydroxybenzenecarboximidamide	C14 H13 Cl N2 O3 S	324.034	9.86	325.041	Full match	No results	No results
Com_24529_pos	4-(3,4-dihydro-2H-1,5-benzodioxepin-7-ylamino)-4-oxobutanoic acid	C13 H15 N O5	265.093	8.418	266.1	Invalid mass	No results	No results
Com_24554_pos	Tetrahydrobiopterin	C9 H15 N5 O3	241.12	8.064	242.128	Invalid mass	No results	No results
Com_24612_pos	1,3-dimethyl 2,4-bis(4-hydroxyphenyl)cyclobutane-1,3-dicarboxylate	C20 H20 O6	378.108	10.545	379.115	Invalid mass	No results	No results
Com_24638_pos	4-chlorophenyl 5-methyl-2-phenyl-2H-1,2,3-triazole-4-carboxylate	C16 H12 Cl N3 O2	313.059	9.767	314.066	Invalid mass	No results	No results
Com_24654_pos	2-cyano-2-(2,3-dihydro-1H-inden-1-yliden)acetamide	C12 H10 N2 O	198.079	11.542	199.087	Full match	No results	No results
Com_2468_pos	Thymine	C5 H6 N2 O2	126.043	2.76	127.05	Full match	Full match	Full match
Com_2469_pos	19-Nortestosterone	C18 H26 O2	274.193	12.165	275.201	Full match	Full match	Full match
Com_24712_pos	7-hydroxy-6-methoxy-2H-chromen-2-one	C10 H8 O4	192.043	9.338	193.05	Full match	No results	No results
Com_2471_pos	Cytosine	C4 H5 N3 O	111.044	1.617	112.051	Full match	Full match	Full match
Com_24739_pos	LSD-d3	C20 H22 [2]H3 N3 O	326.225	12.363	327.232	Invalid mass	No results	No results
Com_2475_pos	Glycitein	C16 H12 O5	284.069	12.579	285.076	Full match	No results	No results
Com_24833_pos	2,4-diaziran-1-yl-6-(1-phenyl-1H-pyrrol-2-yl)-1,3,5-triazine	C17 H16 N6	304.142	8.806	305.149	Full match	No results	No results
Com_24856_pos	N-Cyclohexyl-N-methylcyclohexanamine	C13 H25 N	195.199	8.805	196.206	Full match	No results	No results
Com_2487_pos	4-methoxy-9-(2-methylbut-3-en-2-yl)-7H-furo[3,2-g]chromen-7-one	C17 H16 O4	284.105	12.766	285.112	Full match	No results	No results
Com_24903_pos	N-Acetylglycine	C4 H7 N O3	117.043	1.344	118.05	No results	No results	Full match
Com_2490_pos	(12Z)-9,10,11-trihydroxyoctadec-12-enoic acid	C18 H34 O5	330.241	13.182	331.248	Full match	No results	No results
Com_24912_pos	Limonin	C26 H30 O8	492.176	12.28	493.183	Invalid mass	No results	No results
Com_24943_pos	Lysopa 18:0	C21 H43 O7 P	438.276	12.164	439.284	No results	No results	Full match
Com_2497_pos	S-Adenosylmethionine	C15 H22 N6 O5 S	398.136	11.313	399.144	Full match	No results	Full match
Com_24991_pos	N-[4-(aminosulfonyl)phenyl]-2-[3,4-dihydro-1(2H)-quinolinyl]acetamide	C17 H19 N3 O3 S	345.114	11.257	346.122	Full match	No results	No results
Com_25045_pos	7-(2-aminophenyl)heptanoic acid	C13 H19 N O2	221.141	10.479	222.149	Full match	No results	No results
Com_25055_pos	2-(tert-butyl)-6,7-dimethoxy-4H-3,1-benzoxazin-4-one	C14 H17 N O4	241.131	9.254	242.139	Invalid mass	No results	No results
Com_25094_pos	3,5-di(2-furylmethylidene)tetrahydro-2H-pyran-4-one	C15 H12 O4	256.073	10.812	257.081	Full match	No results	No results
Com_25097_pos	Prunin	C21 H22 O10	456.103	8.847	457.111	Invalid mass	No results	No match
Com_25104_pos	3-(tert-butyl)-1-methyl-4,5-dihydro-1H-pyrazol-5-one	C8 H14 N2 O	154.111	5.858	155.118	Full match	No results	No results
Com_25136_pos	WLK	C23 H35 N5 O4	890.536	15.386	891.544	Invalid mass	No results	No results
Com_2513_pos	Lenalidomide	C13 H13 N3 O3	276.122	12.377	277.129	Invalid mass	No results	No results
Com_25166_pos	Zolpidem-d6	C19 H15 [2]H6 N3 O	313.204	11.403	314.211	Invalid mass	No results	No results
Com_25171_pos	2-chloro-6-(1,4-thiazinan-4-yl)benzonitrile	C11 H11 Cl N2 S	260.014	9.132	261.022	Invalid mass	No results	No results
Com_25177_pos	3-[(dimethylamino)methylene]-1H-2-benzothiopyran-4(3H)-one	C12 H13 N O S	219.076	7.874	220.083	Invalid mass	No results	No results
Com_25196_pos	Dl-3,4-Dihydroxymandelic Acid	C8 H8 O5	184.038	6.865	185.045	No results	No results	Full match
Com_25212_pos	2-(4-methylphenyl)-5-(3,4,5-trimethoxyphenyl)-2H-1,2,3,4-tetraazole	C17 H18 N4 O3	326.138	9.686	327.145	Full match	No results	No results
Com_25263_pos	2-Thio-acetyl MAGE	C21 H42 O3 S	396.265	13.515	397.272	Invalid mass	No results	No results
Com_25283_pos	4,7,8-trimethoxyfuro[2,3-b]quinoline	C14 H13 N O4	259.085	9.289	260.092	Full match	No results	No results
Com_25323_pos	4-morpholinobenzoic acid	C11 H13 N O3	207.09	10.653	208.097	Full match	No results	Full match
Com_2532_pos	2-Arachidonoyl glycerol	C23 H38 O4	378.274	15.176	379.282	Invalid mass	No results	No results
Com_25349_pos	N-METHYL (-)EPHEDRINE	C11 H17 N O	179.131	11.931	180.138	No results	No results	Full match
Com_25408_pos	O-Desmethylnaproxen	C13 H12 O3	216.079	9.841	217.086	No results	No results	Full match
Com_25417_pos	Fisetin	C15 H10 O6	286.048	10.565	287.055	Full match	Invalid mass	No results
Com_25484_pos	L-Adrenaline	C9 H13 N O3	183.09	12.122	184.097	No results	No results	Full match
Com_25509_pos	(¡À)17(18)-EpETE methyl ester	C21 H32 O3	349.261	9.971	350.269	Invalid mass	No results	No results
Com_25510_pos	3-(benzylthio)-5-[4-(tert-butyl)phenyl]-4-methyl-4H-1,2,4-triazole	C20 H23 N3 S	315.179	8.614	316.186	Invalid mass	No results	No results
Com_25597_pos	2-imino-8-methoxy-2H-chromene-3-carbonitrile	C11 H8 N2 O2	200.059	8.598	201.066	Full match	No results	No results
Com_25601_pos	Galangin	C15 H10 O5	270.053	10.462	271.06	Full match	No results	No results
Com_25635_pos	Dimetghyl 4-Hydroxyisophthalate	C10 H10 O5	210.053	9.139	211.06	No results	No results	Full match
Com_2564_pos	2-(2,6-dimethoxyphenyl)-5,6-dimethoxy-4H-chromen-4-one	C19 H18 O6	342.11	12.045	343.117	Full match	No results	No results
Com_25679_pos	Citicoline	C14 H26 N4 O11 P2	488.106	14.333	489.113	No results	No results	Full match
Com_25752_pos	N-Butyl-2,2,6,6-tetramethylpiperidin-4-amine	C13 H28 N2	212.225	11.675	213.233	Full match	No results	No results
Com_25754_pos	GNH	C12 H18 N6 O5	326.135	8.637	327.142	Full match	No results	No results
Com_25768_pos	3-Methyl-1-phenyl-1H-pyrazol-5-amine	C10 H11 N3	173.096	6.96	174.103	Full match	No results	No results
Com_2576_pos	N-(3-methyl-1-phenyl-1H-pyrazol-5-yl)-2-morpholinoacetamide	C16 H20 N4 O2	300.155	8.813	301.162	Invalid mass	No results	No results
Com_2581_pos	3-Acetoxyurs-12-en-23-oic acid	C32 H50 O4	498.368	15.014	499.375	Invalid mass	No results	No results
Com_25825_pos	RLK	C18 H37 N7 O4	397.283	11.496	398.29	Invalid mass	No results	No results
Com_25860_pos	diethyl 1-(2,3,4,5,6-pentamethylphenyl)hydrazine-1,2-dicarboxylate	C17 H26 N2 O4	322.193	13.947	323.2	Invalid mass	No results	No results
Com_25896_pos	1-[2-(2,5-dimethyl-1H-pyrrol-1-yl)-4-nitrophenyl]-1H-imidazole	C15 H14 N4 O2	282.108	8.701	283.116	Invalid mass	No results	No results
Com_25992_pos	Ritalinic acid	C13 H17 N O2	219.126	7.241	220.133	Full match	No results	No results
Com_26032_pos	2-(2-hydroxy-3-methylbutanamido)-4-methylpentanoic acid	C11 H21 N O4	253.129	9.024	254.136	Invalid mass	No results	No results
Com_26109_pos	Arachidonoyl serinol	C23 H39 N O3	377.292	13.776	378.299	Full match	No results	No results
Com_26218_pos	Alanyltyrosine	C12 H16 N2 O4	252.109	8.826	253.116	Invalid mass	No results	No results
Com_26226_pos	N'2-benzylidene-5-hex-1-ynylfuran-2-carbohydrazide	C18 H18 N2 O2	294.14	8.704	295.147	Invalid mass	No results	No results
Com_26295_pos	N-Acetyl-D-tryptophan	C13 H14 N2 O3	246.101	9.122	247.108	No results	No results	Full match
Com_26329_pos	Albendazole-2-aminosulfone	C10 H13 N3 O2 S	239.073	7.25	240.08	Full match	No results	No results
Com_26364_pos	Allolithocholic acid	C24 H40 O3	376.296	13.76	377.303	No results	No results	Full match
Com_26371_pos	Indole-3-pyruvic acid	C11 H9 N O3	203.059	9.353	204.066	Full match	No results	No results
Com_26467_pos	Atropine	C17 H23 N O3	289.168	14.246	290.175	Full match	No results	No results
Com_2646_pos	Palmitoleic acid	C16 H30 O2	254.225	13.378	255.232	Full match	No results	Full match
Com_26521_pos	4-Pregnen-17alpha,20alpha-Diol-3-One	C21 H32 O3	332.234	13.61	333.241	No results	No results	Full match
Com_26529_pos	3-[(5-nitropyridin-2-yl)oxy]-1H-indazole	C12 H8 N4 O3	256.056	8.135	257.063	Invalid mass	No results	No results
Com_26564_pos	1-Methylguanine	C6 H7 N5 O	165.065	5.538	166.073	No results	No results	Full match
Com_26568_pos	GQH	C13 H20 N6 O5	340.15	12.611	341.157	Full match	No results	No results
Com_2656_pos	Purine	C5 H4 N4	120.044	2.306	121.051	Full match	Full match	Full match
Com_26657_pos	Aloesin	C19 H22 O9	752.23	6.904	377.122	Invalid mass	No results	No results
Com_26675_pos	4-phenyl-2-[(3-pyridylamino)methylidene]cyclohexane-1,3-dione	C18 H16 N2 O2	292.121	10.723	293.128	Full match	No results	No results
Com_26711_pos	7Z, 10Z, 13Z, 16Z, 19Z-docosapentaenoic acid	C22 H34 O2	330.257	13.022	331.265	No results	No results	Full match
Com_26714_pos	DL-Dipalmitoylphosphatidylcholine	C40 H80 N O8 P	733.562	16.117	734.57	Full match	No results	Full match
Com_267_pos	Dipropylene glycol dimethyl ether	C8 H18 O3	162.126	10.04	163.133	Full match	No results	No results
Com_2682_pos	2-Methylbutyroylcarnitine	C12 H23 N O4	245.163	11.495	246.17	No results	No results	Full match
Com_26875_pos	7-methyl-1H-pyrazolo[3,4-f]quinolin-9-ol	C11 H9 N3 O	199.075	9.857	200.082	Full match	No results	No results
Com_27003_pos	2-[2-(1-adamantylmethylidene)hydrazono]-5-methyl-1,3-thiazolan-4-one	C15 H21 N3 O S	291.145	11.434	292.152	Invalid mass	No results	No results
Com_27105_pos	5-allyl-4,6-dimethyl-2-oxo-1,2-dihydropyridine-3-carbonitrile	C11 H12 N2 O	188.095	10.378	189.102	Full match	No results	No results
Com_27141_pos	4-(1-adamantyl)-2-methyl-1,3-thiazole	C14 H19 N S	233.127	7.491	234.134	Invalid mass	No results	No results
Com_2716_pos	Ferulic acid	C10 H10 O4	194.058	7.384	195.066	Full match	Full match	Full match
Com_27199_pos	YLH	C21 H29 N5 O5	862.426	14.248	863.433	Invalid mass	No results	No results
Com_27218_pos	Tenofovir	C9 H14 N5 O4 P	287.079	10.432	288.087	Full match	No results	No results
Com_27231_pos	5-hydroxy-6,7-dimethoxy-2-phenyl-4H-chromen-4-one	C17 H14 O5	298.084	11.899	299.091	Full match	No results	No results
Com_27254_pos	2,6-Xylidine	C8 H11 N	121.089	9.197	122.097	Full match	No results	Full match
Com_2727_pos	2-Hydroxycinnamic acid	C9 H8 O3	164.047	8.763	165.055	Full match	Invalid mass	Full match
Com_27303_pos	Bz-RS-ISer(3-Ph)-Ome	C17 H17 N O4	299.115	10.905	300.123	No results	No results	Full match
Com_27307_pos	L-Leucyl-L-alanine Hydrate	C9 H18 N2 O3	202.132	3.627	203.139	No results	No results	Full match
Com_27328_pos	LPE 18:3	C23 H42 N O7 P	475.27	14.266	476.277	No results	Full match	No results
Com_27392_pos	7-(3,4-dihydroxyphenyl)-5-hydroxy-1-(4-hydroxyphenyl)heptan-3-one	C19 H22 O5	352.131	12.735	353.138	Invalid mass	No results	No results
Com_27400_pos	Methyl N-(5-methyl-1-phenyl-1H-pyrazol-3-yl)carbamate	C12 H13 N3 O2	231.101	9.154	232.108	Full match	No results	No results
Com_2740_pos	(2E,4E)-N-(2-methylpropyl)dodeca-2,4-dienamide	C16 H29 N O	251.225	13.054	252.232	Full match	No results	No results
Com_27550_pos	PE (3:0/13:1)	C21 H40 N O8 P	465.248	12.669	466.256	No results	Full match	No results
Com_2756_pos	(¡À)17(18)-EpETE	C20 H30 O3	318.22	13.472	319.227	Full match	No results	No results
Com_27629_pos	17beta-Trenbolone	C18 H22 O2	270.162	14.45	271.169	Full match	No results	Full match
Com_27667_pos	6-[(4-methylphenyl)sulfonyl]-6-azabicyclo[3.2.1]octane	C14 H19 N O2 S	287.099	7.42	288.106	Invalid mass	No results	No results
Com_2768_pos	2-hydroxy-6-[(8Z,11Z)-pentadeca-8,11,14-trien-1-yl]benzoic acid	C22 H30 O3	302.226	14.825	303.233	Invalid mass	No results	No results
Com_27722_pos	S-(Methyl)Glutathione	C11 H19 N3 O6 S	321.1	9.102	322.107	No results	No results	Full match
Com_27732_pos	N-(5-Aminopentyl)acetamide	C7 H16 N2 O	144.126	9.744	145.134	No results	No results	Full match
Com_2778_pos	Caprolactam	C6 H11 N O	113.084	7.255	114.092	Full match	No results	No results
Com_27801_pos	indoline-2-carboxylic acid	C9 H9 N O2	185.048	8.411	186.055	Invalid mass	No results	No results
Com_2786_pos	Dinophysistoxin-2	C44 H68 O13	804.474	14.144	805.482	Invalid mass	No results	No results
Com_27960_pos	L-Argininosuccinate	C10 H18 N4 O6	290.121	8.061	291.129	No results	No results	Full match
Com_28040_pos	3-{[(4-amino-1,3,5-triazin-2-yl)thio]methyl}benzonitrile	C11 H9 N5 S	261.064	10.839	262.071	Invalid mass	No results	No results
Com_28055_pos	Hexamethylene0„2bisacetamide	C10 H20 N2 O2	200.153	7.584	201.16	No results	Full match	No results
Com_28056_pos	Lysopc 20:0	C28 H58 N O7 P	551.394	14.309	552.401	No results	No results	Full match
Com_2806_pos	L-Ergothioneine	C9 H15 N3 O2 S	229.088	1.367	230.096	Full match	Full match	Full match
Com_28167_pos	1,7-bis(4-hydroxyphenyl)heptan-3-one	C19 H22 O3	336.112	11.442	337.119	Invalid mass	No results	No results
Com_2822_pos	Capryloylglycine	C10 H19 N O3	201.137	9.872	202.144	Full match	No results	No results
Com_28256_pos	2-Hydroxypropazine	C9 H17 N5 O	211.143	9.053	212.151	Full match	No results	No results
Com_2825_pos	Sodium [dodecanoyl(methyl)amino]acetate	C15 H29 N O3	271.215	13.857	272.222	Full match	Full match	No results
Com_2827_pos	2-(1-adamantyl)-1-morpholinoethan-1-one	C16 H25 N O2	263.186	12.19	264.194	Invalid mass	No results	No results
Com_28396_pos	3-[3-(beta-D-Glucopyranosyloxy)-2-hydroxyphenyl]propanoic acid	C15 H20 O9	366.093	8.327	367.1	Invalid mass	No results	No results
Com_28531_pos	2-Isopropylmalate	C7 H12 O5	176.069	7.662	177.076	No results	No results	Full match
Com_286_pos	Coumarin	C9 H6 O2	146.037	10.589	147.044	Full match	Full match	Full match
Com_28815_pos	3-Methylcrotonylglycine	C7 H11 N O3	157.077	9.922	158.084	Invalid mass	No results	No results
Com_2887_pos	7-Methylguanine	C6 H7 N5 O	165.065	2.04	166.072	Full match	No results	Full match
Com_28903_pos	N4-(4-chloro-2,5-dimethoxyphenyl)morpholine-4-carbothioamide	C13 H17 Cl N2 O3 S	354.019	12.939	355.026	Invalid mass	No results	No results
Com_28909_pos	N-Acetylglucosamine 1-phosphate	C8 H16 N O9 P	301.058	6.151	302.065	No results	No results	Full match
Com_28979_pos	VNH	C15 H24 N6 O5	184.089	9.855	185.096	Invalid mass	No results	No results
Com_29137_pos	N alpha-Acetyl-L-Arginine	C8 H16 N4 O3	216.122	1.383	217.129	No results	No results	Full match
Com_29200_pos	2-(4-methoxyphenyl)-4H-chromen-4-one	C16 H12 O3	252.079	12.544	253.086	Full match	No results	No results
Com_29297_pos	2-Phenylethylamine	C8 H11 N	121.089	10.672	122.097	No results	No results	Full match
Com_2930_pos	2,3-Dinor-11¦Â-prostaglandin F2¦Á	C18 H30 O5	348.191	11.845	349.199	Invalid mass	No results	No results
Com_29367_pos	7-Aminoflunitrazepam-d7	C16 H7 [2]H7 F N3 O	308.166	14.689	309.173	Invalid mass	No results	No results
Com_29371_pos	4-Hydroxybenzoic acid	C7 H6 O3	138.032	11.527	139.039	No results	No results	Full match
Com_293_pos	Sedanolide	C12 H18 O2	176.12	13.252	353.248	Invalid mass	No results	No results
Com_29407_pos	N-2-Hydroxycyclopentyladenosine	C15 H21 N5 O5	351.154	7.994	352.162	No results	Full match	No results
Com_29428_pos	Tetranor-12(S)-HETE	C16 H26 O3	288.17	15.017	289.177	Invalid mass	No results	No results
Com_2949_pos	11-Deoxy prostaglandin F1¦Á	C20 H36 O4	362.244	14.214	363.252	Invalid mass	No results	No results
Com_29506_pos	(2R,3S,4S,5R,6R)-2-(hydroxymethyl)-6-(propan-2-yloxy)oxane-3,4,5-triol	C9 H18 O6	244.092	7.198	245.1	Invalid mass	No results	No results
Com_29515_pos	Orsellinic acid ethyl ester	C10 H12 O4	196.074	7.495	197.081	No results	No results	Full match
Com_2951_pos	DL-Metanephrine	C10 H15 N O3	197.105	8.001	198.113	Full match	No results	Full match
Com_29578_pos	INH	C16 H26 N6 O5	360.215	11.723	361.222	Invalid mass	No results	No results
Com_29585_pos	4-Hydroxyretinoic Acid	C20 H28 O3	316.204	13.858	633.414	No results	No results	Full match
Com_29685_pos	5,7-dihydroxy-3-(4-methoxyphenyl)-4H-chromen-4-one	C16 H12 O5	284.069	10.769	285.076	Full match	No results	No results
Com_29706_pos	¦Ã-Linolenic acid ethyl ester	C20 H34 O2	306.256	15.345	307.263	Full match	No results	Full match
Com_29722_pos	cis-7-Hexadecenoic Acid	C16 H30 O2	254.225	15.008	255.232	No results	No results	Full match
Com_29725_pos	2-[2-oxo-2-(2-pyridylamino)ethoxy]acetic acid	C9 H10 N2 O4	232.049	9.621	233.056	Invalid mass	No results	No results
Com_29737_pos	N,N'-bis(3-chloro-4-methylphenyl)thiourea	C15 H14 Cl2 N2 S	324.03	8.079	325.037	Invalid mass	No results	No results
Com_29744_pos	2,4-dimethyl-2,3-dihydrochromeno[4,3-c]pyrazol-3-one	C12 H10 N2 O2	214.075	7.45	215.082	Full match	No results	No results
Com_29769_pos	¦Á-Ethylaminohexanophenone	C14 H21 N O	219.162	9.332	220.17	Full match	No results	No results
Com_29777_pos	16,16-Dimethyl prostaglandin A1	C22 H36 O4	386.236	11.969	387.243	Invalid mass	No results	No results
Com_29908_pos	Ergocalciferol	C28 H44 O	396.339	14.843	397.346	No results	No results	Full match
Com_29929_pos	3-(2-methylpropyl)-octahydropyrrolo[1,2-a]pyrazine-1,4-dione	C11 H18 N2 O2	232.121	9.864	233.128	Invalid mass	No results	No match
Com_30093_pos	L-Cystathionine	C7 H14 N2 O4 S	222.068	11.377	223.075	No results	No results	Full match
Com_300_pos	Guanine	C5 H5 N5 O	151.049	3.346	152.057	Full match	Full match	Full match
Com_30113_pos	Hydrocortisone acetate	C23 H32 O6	404.22	12.725	405.228	No results	No results	Full match
Com_30145_pos	UR-144 N-Heptyl analog	C23 H33 N O	339.252	8.914	340.259	Invalid mass	No results	No results
Com_3014_pos	2,4-dihydroxyheptadec-16-en-1-yl acetate	C19 H36 O4	350.243	13.745	351.251	Invalid mass	No results	No results
Com_30181_pos	L-Kynurenine	C10 H12 N2 O3	208.085	5.538	209.092	No results	No results	Full match
Com_30203_pos	1-(7-methoxy-2-oxo-2H-chromen-8-yl)-3-methyl-2-oxobutyl acetate	C17 H18 O6	335.135	9.092	336.142	Invalid mass	No results	No results
Com_3023_pos	6-(Methylthio)purine	C6 H6 N4 S	188.015	11.274	189.022	Invalid mass	No results	No results
Com_3025_pos	(S)-Nicotine	C10 H14 N2	162.116	1.893	163.123	Full match	Full match	No results
Com_30316_pos	6-Methoxy-2-naphthoic acid	C12 H10 O3	202.063	9.688	203.07	No results	No results	Full match
Com_30345_pos	Glycochenodeoxycholic acid sodium salt	C26 H43 N O5 Na	472.304	13.508	473.311	No results	No results	Full match
Com_30397_pos	N1-(1H-1,2,3-benzotriazol-5-yl)-3,4,5-trimethoxybenzamide	C16 H16 N4 O4	328.117	9.707	329.125	Full match	No results	No results
Com_3039_pos	Acetyl-¦Â-methylcholine	C8 H17 N O2	159.126	1.383	160.133	Full match	No results	Full match
Com_30417_pos	(¡À)8-HEPE	C20 H30 O3	300.208	11.794	301.215	Invalid mass	No results	No match
Com_3042_pos	Maltopentaose	C30 H52 O26	850.256	1.332	851.263	Invalid mass	No results	No results
Com_30501_pos	(3beta,9xi)-3-(beta-D-Glucopyranosyloxy)-14-hydroxycard-20(22)-enolide	C29 H44 O9	536.296	10.778	537.304	Full match	No results	No results
Com_30508_pos	¦Á-Pyrrolidinovalerophenone	C15 H21 N O	231.163	10.183	232.17	Full match	No results	No results
Com_3050_pos	(+)-ar-Turmerone	C15 H20 O	216.151	13.714	217.159	Full match	No results	No results
Com_30530_pos	(1-benzyl-1H-imidazol-5-yl)methanol	C11 H12 N2 O	188.095	10.627	189.102	Full match	No results	No results
Com_30560_pos	(2R)-2-(¦Â-D-Glucopyranosyloxy)-2-phenylacetamide	C14 H19 N O7	335.101	5.725	336.108	Invalid mass	No results	No results
Com_305_pos	3-ethyl-4-hydroxy-1-methyl-1,2-dihydroquinolin-2-one	C12 H13 N O2	203.095	6.498	204.102	Full match	No results	No results
Com_30618_pos	Pregnenolone	C21 H32 O2	316.24	15.016	317.248	No results	No results	Full match
Com_30628_pos	Methyl 3-indolyacetate	C11 H11 N O2	189.079	9.432	190.086	No results	No results	Full match
Com_3062_pos	Psoralidin	C20 H16 O5	336.103	1.357	337.11	Invalid mass	No results	No results
Com_30789_pos	Choline Glycerophosphate	C8 H20 N O6 P	257.103	9.069	258.11	No results	No results	Full match
Com_30790_pos	1-(2-chlorophenyl)-4-(2,4-dinitrophenyl)piperazine	C16 H15 Cl N4 O4	344.068	12.159	345.076	Invalid mass	No results	No results
Com_30860_pos	2-(2-acetyl-3,5-dihydroxyphenyl)acetic acid	C10 H10 O5	250.048	10.703	251.055	Invalid mass	No results	No results
Com_3087_pos	Valylproline	C10 H18 N2 O3	214.132	5.505	215.139	Full match	No results	No results
Com_3095_pos	11-¦Á-Hydroxy-17-methyltestosterone	C20 H30 O3	318.22	12.242	319.227	Full match	No results	No results
Com_30989_pos	Sakuranetin	C16 H14 O5	286.084	9.29	287.092	Full match	No results	No results
Com_31076_pos	Tricin 5-O-¦Â-D-glucoside	C23 H24 O12	492.127	9.384	493.134	Full match	No results	No results
Com_31287_pos	2-{[(4-phenyl-1H-pyrazol-5-yl)amino]methylene}-1H-indene-1,3(2H)-dione	C19 H13 N3 O2	315.101	10.238	316.108	Full match	No results	No results
Com_31298_pos	PB-22 N-(4-Hydroxypentyl)-3-carboxyindole metabolite	C14 H17 N O3	229.11	7.912	230.117	Invalid mass	No results	No results
Com_312_pos	¦Á-Hydroxyhippuric acid	C9 H9 N O4	195.053	9.13	196.06	Full match	No results	No match
Com_31434_pos	ANH	C13 H20 N6 O5	340.15	9.919	341.158	Full match	No results	No results
Com_3147_pos	(+/-)5(6)-EET	C20 H32 O3	302.224	13.433	303.232	Invalid mass	No match	No match
Com_31480_pos	4-(allyloxy)-1,2-dihydroquinolin-2-one	C12 H11 N O2	201.079	7.982	202.086	Full match	No results	No results
Com_31494_pos	3-(1-benzylpiperidin-4-yl)-3H-[1,2,3]triazolo[4,5-b]pyridine	C17 H19 N5	293.162	9.592	294.169	Invalid mass	No results	No results
Com_3150_pos	2,6-Dihydroxypurine	C5 H4 N4 O2	152.034	3.323	153.041	No results	No results	Full match
Com_31515_pos	3,4-Methylenedioxy-¦Á-pyrrolidinopropiophenone	C14 H17 N O3	247.121	7.546	248.128	Full match	No results	No results
Com_31524_pos	5-(benzyloxy)-2-(hydroxymethyl)-1,4-dihydropyridin-4-one	C13 H13 N O3	231.09	7.84	232.097	Full match	No results	No results
Com_31601_pos	N-(4-chlorophenethyl)-N'-(4-chlorophenyl)urea	C15 H14 Cl2 N2 O	308.051	8.205	309.058	Invalid mass	No results	No results
Com_31775_pos	Senecionine	C18 H25 N O5	335.173	7.785	336.18	Full match	No results	No results
Com_31820_pos	7-chloro-2-methyl-3-(4-pyridylmethyl)-3,4-dihydroquinazolin-4-one	C15 H12 Cl N3 O	285.066	10.261	286.073	Full match	No results	No results
Com_31871_pos	3-Methyladenine	C6 H7 N5	149.07	6.589	150.078	Full match	No results	No results
Com_31919_pos	Maslinic acid	C30 H48 O4	494.337	15.883	495.344	Invalid mass	No results	No results
Com_32028_pos	2-Oxo-2H-chromen-7-yl 6-O-¦Â-D-xylopyranosyl-¦Â-D-glucopyranoside	C20 H24 O12	456.127	8.084	457.134	Full match	No results	No results
Com_32122_pos	2-(4-chlorophenoxy)-N-(2-oxo-3-azepanyl)nicotinamide	C18 H18 Cl N3 O3	359.1	9.51	360.108	Invalid mass	No results	No results
Com_3214_pos	6-(7-methyloctyl)-1H,3H,4H,6H-furo[3,4-c]furan-1-one	C15 H24 O3	252.173	12.649	253.18	Full match	No results	No results
Com_32218_pos	1-(2'-fluoro[1,1'-biphenyl]-4-yl)propan-1-one	C15 H13 F O	228.097	8.348	229.105	Invalid mass	No results	No results
Com_32245_pos	N-lactoyl-phenylalanine	C12 H15 N O4	237.1	9.081	238.107	No results	No results	Full match
Com_32271_pos	6-[4-(trifluoromethyl)phenoxy]pyridin-3-amine	C12 H9 F3 N2 O	254.069	7.501	255.077	Invalid mass	No results	No results
Com_3227_pos	N-(2,6-Dimethylphenyl)-N-(methoxyacetyl) alanine	C14 H19 N O4	265.131	12.139	266.139	Full match	No results	No results
Com_3230_pos	LPE 16:1	C21 H42 N O7 P	451.27	14.379	452.277	No results	Full match	No results
Com_32329_pos	1-Methylguanosine	C11 H15 N5 O5	297.107	3.309	298.115	No results	No results	Full match
Com_32337_pos	ADP-ribose	C15 H23 N5 O14 P2	559.074	1.406	560.081	No results	No results	Full match
Com_32344_pos	diethyl 2-[(4-benzhydrylpiperidino)methylidene]malonate	C26 H31 N O4	443.206	9.099	444.213	Invalid mass	No results	No results
Com_32382_pos	NNH	C14 H21 N7 O6	405.142	8.321	406.149	Invalid mass	No results	No results
Com_32442_pos	ethyl 4-bromo-1,5-dimethyl-1H-pyrazole-3-carboxylate	C8 H11 Br N2 O2	246.002	7.063	247.009	Invalid mass	No results	No results
Com_32522_pos	TLK	C16 H32 N4 O5	360.24	12.871	361.247	Invalid mass	No results	No results
Com_32526_pos	O1-[4-(tert-butyl)benzoyl]-2-(tert-butylsulfonyl)ethanehydroximamide	C17 H26 N2 O4 S	376.142	11.576	377.15	Invalid mass	No results	No results
Com_32534_pos	Thromboxane B2	C20 H34 O6	387.262	12.16	388.269	Invalid mass	No results	No results
Com_3253_pos	Prolylglycine	C7 H12 N2 O3	172.085	1.34	173.092	Full match	No results	Full match
Com_32606_pos	N-[(5-methoxy-1H-indol-3-yl)methyl]-N,N-dimethylamine	C12 H16 N2 O	204.127	10.746	205.134	Full match	No results	No results
Com_32699_pos	Kaempferol-3-O-¦Â-glucopyranosyl-7-O-¦Á-rhamnopyranoside	C27 H30 O15	594.159	8.332	595.166	Full match	No results	No results
Com_3289_pos	4-Hexyloxyaniline	C12 H19 N O	193.147	11.397	194.154	Full match	No results	No results
Com_32912_pos	Cer-NS (d17:1/15:1)	C32 H61 N O3	507.465	16.682	508.472	No results	Full match	No results
Com_32956_pos	8(R)-Hydroxy-(5Z,9E,11Z,14Z)-eicosatetraenoic acid	C20 H32 O3	320.235	9.94	321.242	No results	No results	Full match
Com_32_pos	Stearamide	C18 H37 N O	283.287	15.454	284.294	Full match	No results	No results
Com_33037_pos	YNH	C19 H24 N6 O6	432.176	11.553	433.183	Full match	No results	No results
Com_33051_pos	3-hydroxy-4-(3-hydroxyphenyl)-1,2-dihydroquinolin-2-one	C15 H11 N O3	253.078	8.053	254.085	Invalid mass	No results	No results
Com_33089_pos	Thr-Leu	C10 H20 N2 O4	232.142	2.5	233.149	No results	No results	Full match
Com_33112_pos	L-lysine	C6 H14 N2 O2	146.106	7.795	147.113	No results	No results	Full match
Com_33148_pos	7-(1H-pyrrol-1-yl)-5H-chromeno[2,3-b]pyridin-5-one	C16 H10 N2 O2	262.074	9.028	263.082	Full match	No results	No results
Com_33205_pos	2-(3,4-dimethoxyphenyl)ethanamine	C10 H15 N O2	181.11	12.041	182.117	No results	No results	Full match
Com_33214_pos	7-alpha-carboxy-17-alpha-carboxyethylandrostan lactone phenyl ester	C28 H38 O5	454.271	12.852	455.278	Full match	No results	No results
Com_33265_pos	Lysops 22:5	C28 H46 N O9 P	571.293	13.965	572.301	No results	No results	Full match
Com_3330_pos	5,6-dimethyl-4-oxo-4H-pyran-2-carboxylic acid	C8 H8 O4	168.042	7.292	169.05	Full match	Full match	Full match
Com_33333_pos	1-benzyl-3-(2-methylphenyl)-3,7-dihydro-1H-purine-2,6-dione	C19 H16 N4 O2	332.126	9.778	333.133	Full match	No results	No results
Com_33344_pos	P-Aminohippuric Acid	C9 H10 N2 O3	194.069	8.993	195.077	No results	No results	Full match
Com_33355_pos	2-methyl-6-{[(5-phenyl-2-thienyl)carbonyl]amino}benzoic acid	C19 H15 N O3 S	319.067	7.156	320.074	Invalid mass	No results	No results
Com_33441_pos	Coniferin	C16 H22 O8	364.114	9.203	365.121	Invalid mass	No results	No results
Com_33474_pos	methyl isoquinoline-3-carboxylate	C11 H9 N O2	209.044	10.019	210.051	Invalid mass	No results	No results
Com_33485_pos	3-(dimethylamino)-1-(5-methyl-3-phenyl-4-isoxazolyl)-2-propen-1-one	C15 H16 N2 O2	278.102	11.545	279.109	Invalid mass	No results	No results
Com_33492_pos	1-(4-butylphenyl)-3-(dimethylamino)propan-1-one hydrochloride	C15 H23 N O	233.178	9.536	234.185	Full match	No results	No results
Com_3355_pos	1-(4-hydroxyphenyl)-2-phenylethan-1-one	C14 H12 O2	212.084	12.026	213.091	Full match	No results	No results
Com_33570_pos	3-O-Feruloylquinic acid	C17 H20 O9	368.111	8.753	369.118	No results	No results	Full match
Com_3362_pos	2,3-di(acetyloxy)-3-cyano-1-[1,2-di(acetyloxy)ethyl]propyl acetate	C16 H21 N O10	409.098	8.066	410.106	Invalid mass	No results	No results
Com_33761_pos	L-aspartic Acid	C4 H7 N O4	133.038	1.405	134.045	No results	No results	Full match
Com_33790_pos	4-fluoro-N-(4-piperidinophenyl)benzenesulfonamide	C17 H19 F N2 O2 S	334.113	9.095	335.12	Invalid mass	No results	No results
Com_337_pos	Kynurenic acid	C10 H7 N O3	189.043	7.5	190.05	Full match	Full match	Full match
Com_33859_pos	5-Methyl-dl-tryptophan	C12 H14 N2 O2	218.106	10.674	219.113	No results	No results	Full match
Com_33916_pos	N-(4-fluorophenyl)-N'-(2-piperidinophenyl)urea	C18 H20 F N3 O	313.164	10.357	314.172	Invalid mass	No results	No results
Com_33990_pos	methyl 1-isopropyl-1H-1,2,3-benzotriazole-5-carboxylate	C11 H13 N3 O2	219.101	7.619	220.108	Full match	No results	No results
Com_33993_pos	2-{[(6-fluoro-4H-1,3-benzodioxin-8-yl)methyl]thio}-1,3-benzothiazole	C16 H12 F N O2 S2	355.018	9.981	356.025	Invalid mass	No results	No results
Com_34004_pos	1-Methylhistamine	C6 H13 Cl2 N3	197.048	10.233	198.055	No results	No results	Full match
Com_34026_pos	2-[3-(4-pyridyl)-1H-1,2,4-triazol-5-yl]pyridine	C12 H9 N5	223.085	10.192	224.092	Full match	No results	No match
Com_34062_pos	N'1-(4-chlorobenzoyl)-2-aminobenzene-1-carbohydrazide	C14 H12 Cl N3 O2	289.064	9.837	290.071	Invalid mass	No results	No results
Com_3408_pos	Solanine	C45 H73 N O15	867.509	11.847	868.516	Invalid mass	No results	No results
Com_34129_pos	4-methyl-5-oxo-2-pentyl-2,5-dihydrofuran-3-carboxylic acid	C11 H16 O4	212.103	10.5	213.11	Invalid mass	No results	No results
Com_3415_pos	4-Guanidinobutyric acid	C5 H11 N3 O2	145.085	1.406	146.092	Full match	Full match	Full match
Com_34194_pos	2-(3,4-dimethoxyphenyl)quinoline	C17 H15 N O2	305.105	12.736	306.112	Invalid mass	No results	No results
Com_34290_pos	N-Phenylacetylglutamine	C13 H16 N2 O4	264.111	6.725	265.118	Full match	No results	Full match
Com_34294_pos	Ala-trp	C14 H17 N3 O3	275.127	7.573	276.134	No results	No results	Full match
Com_342_pos	Morphine D3	C17 H16 [2]H3 N O3	288.155	8.398	289.162	Full match	No results	No results
Com_34303_pos	Argininosuccinic acid	C10 H18 N4 O6	290.127	8.539	291.134	Invalid mass	No results	No results
Com_34403_pos	(2E)-3-phenyl-N-(2-phenylethyl)prop-2-enamide	C17 H17 N O	273.115	12.818	274.123	Invalid mass	No results	No results
Com_34415_pos	1,2,3,9-tetrahydro-4H-carbazol-4-one oxime	C12 H12 N2 O	200.095	10.813	201.103	Full match	No results	No results
Com_34490_pos	AL 8810	C24 H31 F O4	424.208	9.274	425.215	Invalid mass	No results	No results
Com_34589_pos	D-Glucuronic acid	C6 H10 O7	194.043	1.141	195.051	No results	No results	Full match
Com_34590_pos	Riboflavin	C17 H20 N4 O6	376.138	8.175	377.145	Full match	Full match	Full match
Com_3472_pos	3-(5,7-dimethoxy-4-oxo-4H-chromen-2-yl)propanoic acid	C14 H14 O6	278.079	9.772	279.087	Full match	No results	No results
Com_34774_pos	3,5-Dimethoxybenzoic acid	C9 H10 O4	182.058	8.329	183.066	Full match	No results	Full match
Com_34790_pos	1,3-dimethyl-6-(trifluoromethyl)-1H-pyrazolo[3,4-b]pyridin-4-ol	C9 H8 F3 N3 O	231.065	8.996	232.072	Invalid mass	No results	No results
Com_34853_pos	dUMP	C9 H13 N2 O8 P	308.041	13.559	309.048	No results	No results	Full match
Com_34868_pos	N1-[3-(2,3-diphenyl-1H-inden-1-yliden)prop-1-enyl]-N1-methylaniline	C31 H25 N	392.108	9.127	393.116	Invalid mass	No results	No results
Com_3489_pos	Isoquinoline	C9 H7 N	129.058	9.569	130.065	Full match	No results	No results
Com_34926_pos	4,5-Dicaffeoylquinic acid	C25 H24 O12	498.114	10.444	499.121	Invalid mass	No results	No results
Com_34940_pos	methyl 6-{[4-(trifluoromethyl)anilino]carbonyl}nicotinate	C15 H11 F3 N2 O3	306.059	8.608	307.066	Invalid mass	No results	No results
Com_34974_pos	3-hydroxy-2-(3-nitro-4-piperidinobenzyl)propanenitrile	C15 H19 N3 O3	289.143	7.723	290.15	Full match	No results	No results
Com_35069_pos	bicyclo[2.2.2]oct-2-en-1-yl 4-methylbenzene-1-sulfonate	C15 H18 O3 S	278.094	10.726	279.102	Invalid mass	No results	No results
Com_35129_pos	5-amino-1-phenyl-1H-pyrazole-4-carbonitrile	C10 H8 N4	184.075	7.554	185.082	Full match	No results	No results
Com_35157_pos	morpholino(quinolin-6-yl)methanone	C14 H14 N2 O2	242.106	12.811	243.113	Full match	No results	No results
Com_35209_pos	2-(5-methyl-2-pyridyl)-2H-isoindole-1-carbonitrile	C15 H11 N3	233.091	7.419	234.099	Invalid mass	No results	No results
Com_3521_pos	5-phenyl-3-(phenylmethylene)furan-2(3H)-one	C17 H12 O2	248.084	12.254	249.091	Full match	No results	No results
Com_35302_pos	4-(1,2,3-thiadiazol-4-yl)phenyl pivalate	C13 H14 N2 O2 S	262.082	9.719	263.089	Invalid mass	No results	No results
Com_35336_pos	7-methoxy-8-(4-methyl-2-oxo-2,5-dihydrofuran-3-yl)-2H-chromen-2-one	C15 H12 O5	289.095	7.86	290.102	Invalid mass	No results	No results
Com_35427_pos	4-(2-((4-Methoxyphenyl)amino)oxazol-5-yl)benzonitrile	C17 H13 N3 O2	291.101	10.552	292.108	Full match	No results	No results
Com_35460_pos	2-(2,3-dihydro-1H-inden-1-yliden)hydrazine-1-carboxamide	C10 H11 N3 O	189.09	8.312	190.098	Full match	No results	No results
Com_35470_pos	1-(2-furyl)pentane-1,4-dione	C9 H10 O3	188.047	10.148	189.055	Invalid mass	No results	No results
Com_35507_pos	Chlorogenic acid	C16 H18 O9	376.079	8.216	377.086	Invalid mass	No results	No results
Com_3551_pos	Oxymatrine	C15 H24 N2 O2	264.181	11.944	265.189	Invalid mass	No results	No results
Com_35524_pos	3-pentadecyl-4,5,6,7-tetrahydrobenzo[d]isoxazol-4-one oxime	C22 H38 N2 O2	362.297	15.431	363.305	Invalid mass	No results	No results
Com_35542_pos	6-anilino-1,3-dimethyl-1,2,3,4-tetrahydropyrimidine-2,4-dione	C12 H13 N3 O2	231.102	10.035	232.109	Full match	No results	No results
Com_3557_pos	Testosterone undecanoate	C30 H48 O3	456.361	14.233	457.368	Full match	No results	No results
Com_35626_pos	3-[3-(beta-D-Glucopyranosyloxy)-2-methoxyphenyl]propanoic acid	C16 H22 O9	380.108	7.533	381.115	Invalid mass	No results	No results
Com_35717_pos	5-(tert-butyl)-2-methyl-N-(4-nitrophenyl)-3-furamide	C16 H18 N2 O4	324.111	10.049	325.118	Invalid mass	No results	No results
Com_35759_pos	L-(-)-Methionine	C5 H11 N O2 S	171.032	9.039	172.039	Invalid mass	No results	No results
Com_357_pos	D-Threose	C4 H8 O4	120.043	10.103	121.05	No results	No results	Full match
Com_35982_pos	CLOFAZIMINE	C27 H22 Cl2 N4	472.119	8.054	473.127	Invalid mass	No results	No results
Com_36017_pos	(3-Methoxy-4-hydroxyphenyl)ethylene glycol sulfate	C9 H12 O7 S	264.03	10.261	265.038	No results	No results	Full match
Com_36025_pos	4-[2-(4-chlorophenyl)diaz-1-enyl]-2-methyl-6-(piperidinomethyl)phenol	C19 H22 Cl N3 O	343.142	9.132	344.149	Invalid mass	No results	No results
Com_3602_pos	Xanthurenic acid	C10 H7 N O4	205.039	1.56	206.046	Full match	No results	Full match
Com_36034_pos	geranyl pp	C10 H20 O7 P2	314.068	9.562	315.075	No results	No results	Full match
Com_36069_pos	FRH	C21 H30 N8 O4	229.122	10.133	230.129	Invalid mass	No results	No results
Com_3624_pos	Acetylcholine	C7 H15 N O2	145.11	1.353	146.118	Full match	No results	No results
Com_36287_pos	Adrenosterone	C19 H24 O3	300.171	12.958	301.178	No results	No results	Full match
Com_36288_pos	4-decyl-3-hydroxy-5-oxooxolane-2,3-dicarboxylic acid	C16 H26 O7	352.154	13.386	353.162	Invalid mass	No results	No results
Com_36400_pos	3-hydroxy-1,5-diphenylpentan-1-one	C17 H18 O2	276.112	12.454	277.119	Invalid mass	No results	No results
Com_36481_pos	HRH	C18 H28 N10 O4	448.239	13.377	449.245	Invalid mass	No results	No results
Com_3650_pos	Citral	C10 H16 O	152.12	12.224	153.127	Full match	No results	No results
Com_36537_pos	6,7,8-trimethoxy-2-(2-phenoxy-3-pyridyl)-4H-3,1-benzoxazin-4-one	C22 H18 N2 O6	444.078	16.465	445.085	Invalid mass	No results	No results
Com_36577_pos	2-(cyclopropylcarbonyl)-3-(4-fluoroanilino)acrylonitrile	C13 H11 F N2 O	268.04	7.672	269.048	Invalid mass	No results	No results
Com_36606_pos	Leucine-enkephalin	C28 H37 N5 O7	555.269	9.317	556.277	No results	No results	Full match
Com_36685_pos	5-chloro-2-cyclopropyl-6-methylpyrimidin-4-ol	C8 H9 Cl N2 O	202.052	8.385	203.059	Invalid mass	No results	No results
Com_36775_pos	N'-[4-(tert-butyl)phenyl]-N-cyclohexyl-N-methylurea	C18 H28 N2 O	288.22	7.066	289.227	Full match	No results	No results
Com_36833_pos	Scopolamine	C17 H21 N O4	303.145	10.292	304.152	Invalid mass	No results	No results
Com_36844_pos	Arctiin	C27 H34 O11	556.192	10.612	557.199	Invalid mass	No results	No results
Com_36885_pos	3,4-Dimethoxy-¦Á-pyrrolidinopentiophenone	C17 H25 N O3	291.184	8.325	292.191	Full match	No results	No results
Com_36903_pos	Sodium cholate	C24 H39 Na O5	430.271	14.768	431.279	No results	No results	Full match
Com_36906_pos	N4-phenethylmorpholine-4-carbothioamide	C13 H18 N2 O S	288.066	13.96	289.073	Invalid mass	No results	No results
Com_36952_pos	2,3,4-Trihydroxybenzoic acid	C7 H6 O5	170.022	7.297	171.029	No results	No results	Full match
Com_36956_pos	Propionyl-L-carnitine	C10 H19 N O4	217.132	8.374	218.139	No results	No results	Full match
Com_3700_pos	Nicotinamide	C6 H6 N2 O	122.048	1.876	123.056	Full match	Full match	Full match
Com_3704_pos	3-Acetyl-11-keto-¦Â-boswellic acid	C32 H48 O5	512.349	14.96	513.356	Full match	No results	No results
Com_37138_pos	4-[3-(benzylamino)butyl]-2-methoxyphenol	C18 H23 N O2	285.173	11.32	286.18	Full match	No results	No results
Com_37224_pos	Quinoline-4-carboxylic acid	C10 H7 N O2	173.048	12.286	174.055	No results	No results	Full match
Com_37302_pos	5-S-cysteinyldopaquinone	C12H14N2O6S	314.057	12.301	315.065	No results	No results	Full match
Com_37324_pos	diethyl 2-{[2-(2-thienylcarbonyl)hydrazino]methylidene}malonate	C13 H16 N2 O5 S	329.105	15.342	330.112	Invalid mass	No results	No results
Com_37338_pos	L-Carnitine	C7 H15 N O3	161.105	10.412	162.113	No results	No results	Full match
Com_37367_pos	N-{6-[(5-chloro-3-pyridyl)oxy]-3-pyridyl}-N'-methylurea	C12 H11 Cl N4 O2	278.058	10.508	279.065	Full match	No results	No results
Com_373_pos	Testosterone	C19 H28 O2	288.209	12.895	289.216	Full match	No results	Full match
Com_37494_pos	3-{2-[(4-chlorophenyl)thio]-5-nitrophenyl}-1H-pyrazole	C15 H10 Cl N3 O2 S	331.017	7.545	332.024	Full match	No results	No results
Com_3750_pos	Cantharidin	C10 H12 O4	196.074	9.302	197.081	Full match	No results	Full match
Com_37544_pos	2,7,8,9-Tricyclazole	C9 H7 N3 S	189.036	9.734	190.044	Full match	No results	No results
Com_3759_pos	Phenylethanolamine	C8 H11 N O	137.084	10.594	138.091	Full match	No results	Full match
Com_37736_pos	(1E)-5-hydroxy-1,7-diphenylhept-1-en-3-one	C19 H20 O2	318.1	8.748	319.108	Invalid mass	No results	No results
Com_37790_pos	Tyrosylalanine	C12 H16 N2 O4	252.111	7.619	253.118	Full match	No results	No results
Com_37829_pos	Esculin	C15 H16 O9	340.08	7.046	341.087	Full match	No results	No results
Com_37886_pos	Amphetamine	C9 H13 N	135.105	8.484	136.112	No results	Full match	No results
Com_37908_pos	ethyl 2-(tert-butyl)-3-chloro-5-cyano-6-morpholinoisonicotinate	C17 H22 Cl N3 O3	351.135	10.398	352.142	Full match	No results	No results
Com_37988_pos	Glutathione	C10 H17 N3 O6 S	307.084	10.889	308.091	No results	No results	Full match
Com_38000_pos	Tyr-Tyr	C18 H20 N2 O5	344.137	6.471	345.145	No results	Full match	No results
Com_38123_pos	2,4,5,6,7-pentamethyl-1H-benzo[d]imidazole	C12 H16 N2	188.132	8.055	189.139	Full match	No results	No results
Com_38144_pos	PPK	C16 H28 N4 O4	340.211	6.464	341.218	Full match	No results	No results
Com_38234_pos	2-hydroxy-3,6-diphenylcyclohexyl acetate	C20 H22 O3	310.153	6.493	311.16	Invalid mass	No results	No results
Com_38277_pos	17alpha-Ethinyl estradiol	C20 H24 O2	296.177	14.64	279.174	No results	No results	Full match
Com_38282_pos	5,7-dimethylpyrido[2,3-d]pyrimidin-4(3H)-one	C9 H9 N3 O	175.075	6.267	176.082	Full match	No results	No results
Com_38329_pos	N-(8-methyl-8-azabicyclo[3.2.1]oct-3-yl)-4-nitrobenzamide	C15 H19 N3 O3	311.123	6.722	312.13	Invalid mass	No results	No match
Com_3861_pos	Carvone	C10 H14 O	150.105	10.89	151.112	Full match	Full match	No results
Com_3864_pos	methyl 2-(4,5-dimethoxy-2-nitrophenyl)acetate	C11 H13 N O6	255.075	8.815	256.082	Full match	No results	Full match
Com_38701_pos	Dl-Lanthionine	C6 H12 N2 O4 S	208.052	8.51	209.059	No results	No results	Full match
Com_3872_pos	N-Acetyl-aspartic acid	C6 H9 N O5	175.048	1.392	176.055	No results	No results	Full match
Com_38753_pos	¦Á-Estradiol	C18 H24 O2	272.174	8.21	273.181	Invalid mass	No results	No results
Com_38775_pos	N-Phenyl-5-(4-(trifluoromethyl)phenyl)oxazol-2-amine	C16 H11 F3 N2 O	304.085	9.803	305.092	Invalid mass	No results	No results
Com_3879_pos	4-{[(morpholinosulfonyl)methyl]sulfonyl}morpholine	C9 H18 N2 O6 S2	331.085	11.175	332.093	Invalid mass	No results	No results
Com_3888_pos	N1-[4-(2-nitrovinyl)phenyl]acetamide	C10 H10 N2 O3	206.069	7.9	207.077	Full match	No results	No results
Com_3897_pos	4-Methylvaleric Acid	C6 H12 O2	116.084	9.835	117.091	No results	No results	Full match
Com_3898_pos	Estrone	C18 H22 O2	270.162	12.5	271.169	Full match	No results	Full match
Com_3913_pos	N-[4-(diethylamino)phenyl]-N'-phenylurea	C17 H21 N3 O	321.119	8.796	322.126	Invalid mass	No results	No results
Com_39207_pos	Thiamine	C12 H17 N4 O S	265.113	5.92	266.12	No results	No results	Full match
Com_39220_pos	Gly-Phe	C11 H14 N2 O3	222.1	5.699	223.108	No results	No results	Full match
Com_39261_pos	4-{3-[(3,4-dihydroxyphenyl)methyl]-2-methylbutyl}benzene-1,2-diol	C18 H22 O4	324.133	6.827	325.14	Invalid mass	No results	No results
Com_39490_pos	YQH	C20 H26 N6 O6	446.196	11.219	447.203	Invalid mass	No results	No results
Com_394_pos	4-Butylresorcinol	C10 H14 O2	166.099	10.768	167.107	No results	No results	Full match
Com_3956_pos	2,6-Diethylaniline	C10 H15 N	149.12	12.642	150.128	Full match	No results	No results
Com_39618_pos	dAMP	C10 H14 N5 O6 P	331.07	10.577	332.077	No results	No results	Full match
Com_39653_pos	1-(4-nitrophenyl)piperidine	C11 H14 N2 O2	206.106	6.507	207.113	Full match	No results	No results
Com_3967_pos	1,3-Diphenylacetone	C15 H14 O	210.104	12.943	211.112	Full match	No results	No results
Com_39680_pos	Sulfamethazine	C12 H14 N4 O2 S	278.087	8.404	279.094	Invalid mass	No results	No results
Com_39834_pos	WMH	C22 H28 N6 O4 S	472.192	10.11	473.2	Invalid mass	No results	No results
Com_39916_pos	4-(cyclohexylcarbonyl)-1-phenethylpiperazine-2,6-dione	C19 H24 N2 O3	328.179	8.801	329.186	Full match	No results	No results
Com_39944_pos	3-(2-chlorophenyl)-3-(2,4-difluoroanilino)acrylonitrile	C15 H9 Cl F2 N2	290.04	8.873	291.048	Invalid mass	No results	No results
Com_39973_pos	Palmitoylethanolamide	C18 H37 N O2	299.282	15.3	300.29	No results	No results	Full match
Com_40058_pos	Picrotoxinin	C15 H16 O6	309.124	7.419	310.132	Invalid mass	No results	No results
Com_4009_pos	Xanthine	C5 H4 N4 O2	152.033	1.925	153.041	Full match	Full match	Full match
Com_4015_pos	THC	C21 H30 O2	314.224	14.343	315.232	Full match	No results	Full match
Com_4025_pos	N1-(2-amino-2-oxoethyl)-2-(isopropylthio)acetamide	C7 H14 N2 O2 S	212.059	11.077	213.066	Invalid mass	No results	No results
Com_40319_pos	Triacanthine	C10 H13 N5	203.117	9.089	204.125	No results	No results	Full match
Com_4031_pos	J147	C18 H17 F3 N2 O2	350.125	8.392	351.133	No results	No results	Full match
Com_4035_pos	Cannabidiolic acid	C22 H30 O4	358.214	15.313	359.221	Full match	No results	No results
Com_40365_pos	Nicotinate ribonucleoside	C11 H13 N O6	255.075	7.736	256.082	No results	No results	Full match
Com_40467_pos	methyl 2-{3-[3-(trifluoromethyl)phenyl]triaz-1-enyl}benzoate	C15 H12 F3 N3 O2	323.091	8.214	324.098	Invalid mass	No results	No results
Com_40515_pos	6-Methylflavone	C16 H12 O2	472.171	9.612	473.178	Invalid mass	No results	No results
Com_405_pos	Nobiletin	C21 H22 O8	402.131	12.129	403.138	Full match	Full match	No results
Com_40642_pos	Pilocarpine	C11 H16 N2 O2	208.121	6.689	209.129	Full match	No results	No results
Com_40673_pos	Chaetocin	C30 H28 N6 O6 S4	696.096	12.62	697.103	No results	No results	Full match
Com_4068_pos	2-[1,1'-biphenyl]-4-yl-6-phenyl-1,3-benzoxazole	C25 H17 N O	347.135	10.552	348.142	Invalid mass	No results	No results
Com_40772_pos	ERH	C17 H28 N8 O6	422.211	10.816	423.218	Invalid mass	No results	No results
Com_4092_pos	Vasicinone	C11 H10 N2 O2	220.085	3.476	221.092	Invalid mass	No results	No match
Com_40951_pos	2-{4-[(trifluoromethyl)thio]phenoxy}ethanohydrazide	C9 H9 F3 N2 O2 S	288.016	6.153	289.024	Invalid mass	No results	No results
Com_40974_pos	ethyl 2-cyano-3-[(2-oxoazepan-3-yl)amino]acrylate	C12 H17 N3 O3	273.111	10.553	274.118	Invalid mass	No results	No results
Com_4109_pos	L-Fucose	C6 H12 O5	164.068	1.321	165.076	No results	No results	Full match
Com_41125_pos	5-(2-pyridinyl)-N-[2-(trifluoromethyl)phenyl]-2-thiophenesulfonamide	C16 H11 F3 N2 O2 S2	421.982	6.183	422.989	Invalid mass	No results	No results
Com_4116_pos	2-[4-(tert-butyl)-2-chlorophenoxy]-3-nitropyridine	C15 H15 Cl N2 O3	306.077	10.756	307.084	Full match	No results	No results
Com_4129_pos	Deoxycytidine	C9 H13 N3 O4	227.091	1.449	228.098	No results	No results	Full match
Com_4130_pos	Feruloyl Putrescine	C14 H20 N2 O3	264.148	7.217	265.155	No results	No results	Full match
Com_41337_pos	RMK	C17 H35 N7 O4 S	415.235	8.833	416.243	Invalid mass	No results	No results
Com_4136_pos	PC (16:2e/2:0)	C26 H50 N O7 P	519.332	14.627	520.34	No results	Full match	Full match
Com_41409_pos	Folic acid	C19 H19 N7 O6	441.14	9.641	442.147	No results	No results	Full match
Com_41450_pos	3-(methylsulfanyl)-5H-[1,2,4]triazino[5,6-b]indole	C10 H8 N4 S	216.046	9.607	217.053	Invalid mass	No results	No results
Com_41479_pos	3'-Hydroxystanozolol	C21 H32 N2 O2	344.242	9.413	345.249	Invalid mass	No results	No results
Com_41559_pos	Tryptamine	C10 H12 N2	160.1	9.753	161.108	No results	Full match	No results
Com_41579_pos	Meclocycline	C22 H21 Cl N2 O8	476.098	12.337	477.105	No results	No results	Full match
Com_41590_pos	PC (18:4e/18:5)	C44 H72 N O7 P	757.498	14.494	758.505	No results	Invalid mass	No results
Com_41646_pos	Urocanic acid	C6 H6 N2 O2	138.041	1.376	139.048	Invalid mass	Invalid mass	No results
Com_41654_pos	dihydrotachysterol	C28 H46 O	398.355	16.494	399.362	No results	No results	Full match
Com_416_pos	Tangeritin	C20 H20 O7	372.12	12.632	373.128	Full match	No results	No results
Com_41827_pos	4-methoxyphenyl 3,5-dimethyl-1-phenyl-1H-pyrazole-4-carboxylate	C19 H18 N2 O3	344.109	8.302	345.116	Invalid mass	No results	No results
Com_42015_pos	ALK	C15 H30 N4 O4	330.227	8.46	331.234	Full match	No results	No results
Com_42052_pos	2-(3,5-dimethyl-1H-pyrazol-4-yl)-5-methoxybenzoic acid	C13 H14 N2 O3	246.101	7.94	247.108	Full match	No results	Full match
Com_4218_pos	4-(3-methoxyphenyl)-4-methyl-2,6-dioxopiperidine-3,5-dicarbonitrile	C15 H13 N3 O3	305.079	11.16	306.087	Invalid mass	No results	No results
Com_4238_pos	HNH	C16 H22 N8 O5	184.108	10.258	407.179	Invalid mass	No results	No results
Com_42438_pos	N-Formylkynurenine	C11 H12 N2 O4	236.079	7.324	237.087	No results	No results	Full match
Com_4245_pos	10-Nitrolinoleate	C18 H31 N O4	325.225	11.514	326.233	Full match	No results	No results
Com_4246_pos	Styrene	C8 H8	104.063	12.289	105.07	No results	No results	Full match
Com_4282_pos	Naringeninchalcone	C15 H12 O5	272.068	12.042	273.075	Full match	No results	No results
Com_4290_pos	17¦Á-Methyl-androstan-3-hydroxyimine-17¦Â-ol	C20 H33 N O2	319.251	13.117	320.258	Full match	No results	No results
Com_42941_pos	Rosmarinic acid	C18 H16 O8	377.11	6.674	378.117	Invalid mass	No results	No results
Com_43052_pos	1-[3-(trifluoromethyl)phenyl]imidazolidine-2-thione	C10 H9 F3 N2 S	246.047	8.653	247.054	Invalid mass	No results	No results
Com_4309_pos	Diosmetin	C16 H12 O6	300.063	11.19	301.07	Full match	No results	No results
Com_43144_pos	DL-Panthenol	C9 H19 N O4	205.131	1.38	206.139	No results	No results	Full match
Com_431_pos	¦Á-Lactose	C12 H22 O11	359.143	1.348	360.15	Invalid mass	Invalid mass	No results
Com_43230_pos	Ranolazine	C24 H33 N3 O4	427.243	8.692	428.25	Invalid mass	No results	No results
Com_4342_pos	5-fluoro AB-PINACA N-(4-hydroxypentyl) metabolite	C18 H25 F N4 O3	386.174	13.234	387.182	Invalid mass	No results	No results
Com_43452_pos	delta-Tocopherol	C27 H46 O2	402.348	15.806	403.355	No results	No results	Full match
Com_43789_pos	2-(2-thienyl)-5-(3,4,5-trimethoxyphenethyl)-1,3,4-oxadiazole	C17 H18 N2 O4 S	346.099	10.681	347.106	Full match	No results	No results
Com_4389_pos	2,3-dihydroxypropyl 12-methyltridecanoate	C17 H34 O4	324.23	12.274	325.237	Invalid mass	No results	No results
Com_4426_pos	2-(2'-fluoro[1,1'-biphenyl]-4-yl)-5-methoxy-3-methyl-1H-indole	C22 H18 F N O	331.136	13.88	332.143	Full match	No results	No results
Com_4427_pos	Isobutyryl carnitine	C11 H21 N O4	231.147	10.458	232.154	No results	No results	Full match
Com_4441_pos	Sinapinic acid	C11 H12 O5	206.058	10.466	207.065	Invalid mass	No results	No results
Com_44429_pos	4-(cyclohexylmethyl)-6-(2-thienyl)-2,3-dihydropyridazin-3-one hydrate	C15 H18 N2 O S	296.094	6.113	297.102	Invalid mass	No results	No results
Com_4457_pos	3-Methoxytyramine	C9 H13 N O2	167.095	11.501	168.102	No results	No results	Full match
Com_4460_pos	Phenethylamine	C8 H11 N	121.089	6.149	122.097	Full match	Full match	Full match
Com_4463_pos	¦Á-Pinene-2-oxide	C10 H16 O	152.12	11.237	153.127	Full match	No results	No results
Com_44663_pos	N-[3-(1H-imidazol-1-yl)propyl]-5-methoxy-1H-indole-2-carboxamide	C16 H18 N4 O2	320.126	8.661	321.134	Invalid mass	No results	No results
Com_4488_pos	1-[(3,5-dimethylisoxazol-4-yl)sulfonyl]piperidine	C10 H16 N2 O3 S	244.085	7.954	245.092	Invalid mass	No results	No results
Com_4508_pos	N-[4-chloro-2-(2-chlorobenzoyl)phenyl]-2-(4-methylpiperidino)acetamide	C21 H22 Cl2 N2 O2	404.111	12.309	405.118	Invalid mass	No results	No results
Com_4516_pos	N-isopropyl-N'-(2-oxoazepan-3-yl)urea	C10 H19 N3 O2	251.102	6.21	252.109	Invalid mass	No results	No match
Com_45277_pos	7-Hydroxy-4-chromone	C9 H6 O3	162.032	0.028	163.039	No results	No results	Full match
Com_45288_pos	2-Furoic acid	C5 H4 O3	112.016	0.03	113.024	No results	No results	Full match
Com_45295_pos	5-Hydroxymethyl-2-furancarboxylic acid	C6 H6 O4	142.027	0.029	143.034	No results	No results	Full match
Com_4531_pos	Eicosapentaenoic acid ethyl ester	C22 H34 O2	330.256	14.415	331.263	Full match	No results	Full match
Com_453_pos	19(R)-HETE	C20 H32 O3	302.225	13.18	303.232	Invalid mass	No match	No match
Com_4548_pos	Indole-3-acetic acid	C10 H9 N O2	175.064	9.566	176.071	Full match	Full match	Full match
Com_4577_pos	Levodopa	C9 H11 N O4	197.069	8.056	198.076	No results	No results	Full match
Com_4587_pos	Tetrahydrocortisone	C21 H32 O5	381.251	12.881	382.259	Invalid mass	No results	No results
Com_4596_pos	5-Hydroxyindole-3-acetic acid	C10 H9 N O3	191.058	8.56	192.066	Full match	No results	Full match
Com_4628_pos	4-hydroxy-3-(3-methylbut-2-en-1-yl)benzoic acid	C12 H14 O3	206.092	8.867	207.099	Invalid mass	No results	No results
Com_462_pos	N-(2,3-dihydro-1H-inden-2-yl)-4-hydroxybutanamide	C13 H17 N O2	219.126	12.063	220.133	Full match	No results	No results
Com_4644_pos	o-Cresol	C7 H8 O	108.058	12.003	109.065	No results	No results	Full match
Com_464_pos	Adenine	C5 H5 N5	135.055	2.632	136.062	Full match	Full match	Full match
Com_4651_pos	3-[2-(3-Hydroxyphenyl)ethyl]-5-methoxyphenol	C15 H16 O3	244.11	10.29	245.117	Full match	No results	No results
Com_4657_pos	(2E)-1-(2-hydroxy-3,4,5,6-tetramethoxyphenyl)-3-phenylprop-2-en-1-one	C19 H20 O6	344.126	11.258	345.133	Full match	No results	No results
Com_4663_pos	N-(4-chlorophenyl)-5-hex-1-ynylnicotinamide	C18 H17 Cl N2 O	312.1	12.45	313.107	Invalid mass	No results	No results
Com_4677_pos	4-(3,4-dimethoxyphenyl)-3-methyl-1H-pyrazol-5-amine	C12 H15 N3 O2	233.117	11.697	234.124	Full match	No results	No results
Com_4680_pos	N~5~-(1,3,5-trimethyl-1H-pyrazol-4-yl)-1H-1,2,4-triazole-3,5-diamine	C8 H13 N7	207.124	9.392	208.131	Full match	No results	No results
Com_4687_pos	4-methyl-6-phenyl-5,6-dihydro-2H-pyran-2-one	C12 H12 O2	206.094	11.401	207.102	Invalid mass	No results	No results
Com_4699_pos	13,14-Dihydro prostaglandin E1	C20 H36 O5	338.246	11.214	339.253	Invalid mass	No results	No results
Com_4702_pos	Prostaglandin F2alpha	C20 H34 O5	354.239	11.796	355.247	No results	No results	Full match
Com_4734_pos	N-Propionylglycine	C5 H9 N O3	131.059	5.444	132.066	No results	No results	Full match
Com_474_pos	1,4-dimethyl-3-phenyl-1H-pyrazolo[3,4-b]pyridin-6-ol	C14 H13 N3 O	239.106	11.084	240.113	Full match	No results	No results
Com_4756_pos	1-Aminocyclohexanecarboxylic acid	C7 H13 N O2	143.095	2.798	144.102	Full match	No results	No results
Com_4764_pos	N-Methylisoleucine	C7 H15 N O2	145.11	6.325	146.117	No results	Full match	No results
Com_4782_pos	Salsolinol	C10 H13 N O2	179.095	9.989	180.102	Full match	No results	No results
Com_4798_pos	JWH 250 N-pentanoic acid metabolite	C22 H23 N O4	365.159	5.618	366.166	Invalid mass	No results	No results
Com_47_pos	Mesterolone	C20 H32 O2	304.24	12.351	305.247	Full match	No results	Full match
Com_4801_pos	D-Ala-D-Ala	C6 H12 N2 O3	160.085	1.374	161.092	No results	No results	Full match
Com_4816_pos	8-Aminooctanoic acid	C8 H17 N O2	159.126	11.268	160.133	No results	No results	Full match
Com_483_pos	Pipecolic acid	C6 H11 N O2	129.079	1.651	130.086	Full match	Full match	Full match
Com_4856_pos	4-chloro-N~1~-(4-pyridinyl)-1,2-benzenediamine	C11 H10 Cl N3	219.054	1.344	220.061	Invalid mass	No results	No results
Com_4872_pos	Coniine	C8 H17 N	127.136	5.793	128.144	Full match	No results	No results
Com_4890_pos	5,6-Dihydroxyindole-2-Carboxylic Acid	C9 H7 N O4	193.038	6.787	194.045	No results	No results	Full match
Com_4898_pos	3-Hydroxylidocaine	C14 H22 N2 O2	250.166	11.407	251.173	Invalid mass	No results	No results
Com_4909_pos	2-[2-(2-pyridyloxy)ethoxy]pyridine	C12 H12 N2 O2	216.09	10.153	217.097	Full match	No results	No results
Com_4944_pos	3-Succinoylpyridine	C9 H9 N O3	179.058	8.064	180.066	Full match	No results	Full match
Com_494_pos	DL-Carnitine	C7 H15 N O3	161.105	1.312	162.112	Full match	Full match	Full match
Com_4979_pos	N-(4-methoxyphenyl)-6-oxo-1,4,5,6-tetrahydro-3-pyridazinecarboxamide	C12 H13 N3 O3	247.096	5.953	248.103	Full match	No results	No results
Com_498_pos	Methyl palmitate	C17 H34 O2	287.282	12.7	288.289	Invalid mass	No results	No results
Com_5003_pos	11¦Â-Hydroxyandrosterone	C19 H30 O3	306.22	12.48	307.227	Full match	No results	No results
Com_5008_pos	Estriol	C18 H24 O3	288.173	12.804	289.18	Full match	No results	Full match
Com_5027_pos	Cortisol	C21 H30 O5	362.207	12.296	363.214	Invalid mass	No results	No results
Com_507_pos	2-morpholinophenyl 2-thiophenecarboxylate	C15 H15 N O3 S	289.077	1.294	290.084	Full match	No results	No results
Com_5110_pos	Ricinine	C8 H8 N2 O2	164.059	8.343	165.066	Full match	No results	No results
Com_5137_pos	Dehydroepiandrosterone (DHEA)	C19 H28 O2	270.202	13.922	271.209	Invalid mass	No results	No results
Com_5175_pos	N-Oleoyl Glycine	C20 H37 N O3	339.277	13.833	340.284	No results	No results	Full match
Com_5181_pos	JWH 412 N-(5-hydroxypentyl) metabolite	C24 H22 F N O2	375.169	10.949	376.177	Invalid mass	No results	No results
Com_5185_pos	5¦Á-Dihydrotestosterone	C19 H30 O2	290.225	14.079	291.232	Full match	No results	Full match
Com_5186_pos	Cinchophen	C16 H11 N O2	249.079	12.253	250.086	Full match	No results	No results
Com_5235_pos	2-Ketohexanoic acid	C6 H10 O3	130.063	7.984	131.071	No results	No results	Full match
Com_5237_pos	Ecgonine methyl ester	C10 H17 N O3	199.121	8.116	200.128	Full match	Full match	No results
Com_5247_pos	3-Methylxanthine	C6 H6 N4 O2	166.046	8.95	167.053	Invalid mass	No results	No results
Com_5293_pos	LPE 15:0	C20 H42 N O7 P	439.27	14.436	440.277	No results	Full match	No results
Com_5313_pos	Tetrahydrocorticosterone	C21 H34 O4	367.272	13.335	368.279	Invalid mass	No results	No results
Com_5348_pos	N,N'-Diphenylurea	C13 H12 N2 O	212.095	7.921	213.103	Full match	No results	No results
Com_534_pos	2-[amino(3-chloroanilino)methylene]malononitrile	C10 H7 Cl N4	218.04	1.275	219.048	Invalid mass	No results	No results
Com_5359_pos	3-(4-methoxyphenyl)-1-methyl-1H-1,2,4-triazol-5-ol	C10 H11 N3 O2	205.085	7.489	206.093	Full match	No results	No results
Com_5370_pos	Cycloheximide	C15 H23 N O4	281.163	11.412	282.17	Full match	No results	No results
Com_5380_pos	Mesalamine	C7 H7 N O3	153.043	9.063	154.05	Full match	Full match	Full match
Com_5382_pos	Serotonin	C10 H12 N2 O	176.095	5.917	177.102	Full match	Full match	Full match
Com_5410_pos	2-(1,3-benzodioxol-5-yl)-7-ethylimidazo[1,2-a]pyridine	C16 H14 N2 O2	266.106	11.246	267.113	Full match	No results	No results
Com_5411_pos	acenaphtho[1,2-b]quinoxaline	C18 H10 N2	116.051	1.895	255.091	Invalid mass	No results	No results
Com_5418_pos	3-Phenylpropionitrile	C9 H9 N	131.074	10.753	132.081	Full match	No results	Full match
Com_543_pos	Prostaglandin K2	C20 H30 O5	332.196	13.248	333.204	Invalid mass	No results	No results
Com_5442_pos	Cinnamoylglycine	C11 H11 N O3	205.074	8.926	206.082	No results	No results	Full match
Com_5458_pos	N1-(4-cyclohexylphenyl)-2-[(4-methylphenyl)thio]acetamide	C21 H25 N O S	361.15	11.037	362.157	Invalid mass	No results	No results
Com_5463_pos	Lysope 18:1	C23 H46 N O7 P	479.302	14.227	480.308	No results	No results	Full match
Com_5477_pos	Fluorene	C13 H10	166.074	5.881	167.082	No results	Invalid mass	No results
Com_5482_pos	Alternariol	C14 H10 O5	258.053	11.283	259.06	Full match	No results	No results
Com_5484_pos	(5¦Î,9¦Î,16¦Î)-17-Hydroxykauran-19-oic acid	C20 H32 O3	320.235	11.194	321.242	Full match	No results	Full match
Com_5514_pos	Neocuproine	C14 H12 N2	208.1	9.029	209.108	Full match	No results	No results
Com_551_pos	2-(Formylamino)Benzoic Acid	C8 H7 N O3	165.042	9.58	166.05	No results	No results	Full match
Com_5522_pos	Homogentisic Acid	C8 H8 O4	168.042	1.394	169.049	No results	No results	Full match
Com_5534_pos	(2E)-6-hydroxy-2-methyl-6-(4-methylphenyl)hept-2-enoic acid	C15 H20 O3	265.168	12.889	266.175	Invalid mass	No results	No results
Com_5537_pos	4-(anilinomethylidene)-3-methyl-4,5-dihydroisoxazol-5-one	C11 H10 N2 O2	202.074	8.823	203.082	Full match	No results	No results
Com_5577_pos	N-Acetyl-5-aminosalicylic acid	C9 H9 N O4	195.053	8.546	196.061	Full match	No results	No match
Com_5613_pos	11-Deoxy prostaglandin F1¦Â	C20 H36 O4	322.25	13.819	323.257	Invalid mass	No results	No results
Com_5650_pos	Caffeine	C8 H10 N4 O2	194.081	7.751	195.088	Full match	Full match	No results
Com_5671_pos	2-Hydroxy-6-Aminopurine	C5 H5 N5 O	151.049	5.848	152.057	No results	No results	Full match
Com_5679_pos	D-Glucosamine	C6 H13 N O5	179.079	1.342	180.086	No results	No results	Full match
Com_5684_pos	4-ethoxy-N-[(4-methoxyphenyl)methylene]aniline	C16 H17 N O2	255.126	11.591	256.133	Full match	No results	No results
Com_569_pos	2,4-Dimethylbenzaldehyde	C9 H10 O	134.073	12.068	135.08	Full match	No results	No results
Com_5700_pos	Monolaurin	C15 H30 O4	274.215	13.968	275.222	Full match	No results	No results
Com_5704_pos	Jasmone	C11 H16 O	164.12	12.908	165.127	Full match	No results	No results
Com_5713_pos	4-methyl-5-(2-methylpyrimidin-4-yl)-2-(2-thienyl)-1,3-thiazole	C13 H11 N3 S2	273.044	10	274.051	Invalid mass	No results	No results
Com_572_pos	1-(5H-dibenzo[b,f]azepin-5-yl)ethan-1-one	C16 H13 N O	235.1	9.48	236.107	Full match	No results	No results
Com_5739_pos	6-methoxy-2,3,4,9-tetrahydro-1H-beta-carbolin-1-one	C12 H12 N2 O2	216.09	6.573	217.097	Full match	No results	No results
Com_5746_pos	2-[(7-methyl-2,3-dihydro-1H-inden-4-yl)oxy]pyridin-3-amine	C15 H16 N2 O	240.126	10.902	241.134	Full match	No results	No results
Com_575_pos	D-Gluconic acid	C6 H12 O7	196.058	1.287	197.065	No results	No results	Full match
Com_5776_pos	2-((Dimethylamino)methyl)phenol	C9 H13 N O	151.1	8.878	152.107	Full match	No results	No results
Com_57_pos	¦Á-Eleostearic acid	C18 H30 O2	278.224	13.878	279.232	Full match	No results	Full match
Com_5809_pos	N-(9-oxodecyl)acetamide	C12 H23 N O2	213.173	13.6	214.18	Full match	No results	No results
Com_5811_pos	O-Arachidonoyl ethanolamine	C22 H37 N O2	347.28	14.166	348.287	Invalid mass	No results	No results
Com_5844_pos	PC (14:1e/2:0)	C24 H48 N O7 P	493.317	14.435	494.324	No results	Full match	Full match
Com_5846_pos	2-methyl-2,3,4,5-tetrahydro-1,5-benzoxazepin-4-one	C10 H11 N O2	159.068	11.206	160.076	Invalid mass	No results	No results
Com_5878_pos	2-Phenylacetamide	C8 H9 N O	135.069	7.855	136.076	No results	Full match	No results
Com_5879_pos	1,2-di(3,4-dimethoxyphenyl)diaz-1-ene	C16 H18 N2 O4	302.127	11.247	303.134	Full match	No results	No results
Com_5893_pos	KQH	C17 H29 N7 O5	371.231	10.724	372.238	Invalid mass	No results	No results
Com_5901_pos	L-Isoleucine	C6 H13 N O2	131.095	7.66	132.102	Full match	No results	Full match
Com_5980_pos	5,7-dihydroxy-3-(4-hydroxyphenyl)-6-methoxy-4H-chromen-4-one	C16 H12 O6	300.063	11.398	301.071	Full match	No results	No results
Com_6005_pos	Biotin	C10 H16 N2 O3 S	244.089	13.198	245.096	Full match	No results	Full match
Com_6008_pos	5,7-dihydroxy-6-methoxy-2-phenyl-3,4-dihydro-2H-1-benzopyran-4-one	C16 H14 O5	308.066	10.62	309.073	Invalid mass	No results	No results
Com_601_pos	3,5-Dihydroxyphenylglycine	C8 H9 N O4	183.053	8.957	184.061	Full match	No results	Full match
Com_603_pos	Deoxycorticosterone 21-glucoside	C27 H40 O8	492.274	8.088	493.281	Full match	No results	No results
Com_6045_pos	4-[4-phenyl-3,6-dihydro-1(2H)-pyridinyl]butanoic acid hydrochloride	C15 H19 N O2	267.125	9.189	268.133	Invalid mass	No results	No results
Com_6049_pos	Methanandamide	C23 H39 N O2	383.282	14.507	384.289	Invalid mass	No results	No results
Com_6058_pos	Indole-3-butyric acid	C12 H13 N O2	203.095	11.599	204.102	Full match	No results	No results
Com_6089_pos	1H-indol-3-yl(pyridin-2-yl)methanol	C14 H12 N2 O	246.078	10.036	247.085	Invalid mass	No results	No results
Com_6090_pos	8,15-Dihete	C20 H32 O4	336.229	12.474	337.236	No results	No results	Full match
Com_6141_pos	4-oxo-4,5,6,7-tetrahydrobenzo[b]furan-3-carboxylic acid	C9 H8 O4	180.042	8.513	181.05	Full match	No results	No results
Com_6271_pos	5-Methoxyindoleacetic acid	C11 H11 N O3	205.074	10.944	206.081	Full match	Full match	Full match
Com_631_pos	1,3-Dihydro-1,3,3-trimethyl-2H-indol-2-ylidene acetaldehyde	C13 H15 N O	201.115	12.064	202.123	Full match	No results	No results
Com_6330_pos	(¡À)5(6)-EET	C20 H32 O3	301.226	12.749	302.232	Invalid mass	No results	No results
Com_638_pos	Indole	C8 H7 N	117.058	6.801	118.065	Full match	No results	No results
Com_6410_pos	8-Hydroxyquinoline	C9 H7 N O	145.053	9.645	146.06	Full match	Full match	No results
Com_6418_pos	U-44069	C21 H34 O4	332.233	14.319	333.241	Invalid mass	No results	No results
Com_6421_pos	6-Pentyl-2H-pyran-2-one	C10 H14 O2	166.099	14.055	167.107	Full match	No results	Full match
Com_6446_pos	3-hydrazino-7-methoxy-1,2,4-benzotriazine	C8 H9 N5 O	191.082	6.227	214.071	Invalid mass	No results	No results
Com_6456_pos	trans-Anethole	C10 H12 O	148.089	8.597	149.096	Full match	No results	No results
Com_6458_pos	3-hydroxy-2-octylpentanedioic acid	C13 H24 O5	242.152	11.706	243.159	Invalid mass	No results	No results
Com_6467_pos	4-benzyl-2H-1,4-benzoxazin-3(4H)-one	C15 H13 N O2	239.098	11.918	240.105	Invalid mass	No results	No results
Com_6492_pos	Jervine	C27 H39 N O3	425.293	13.507	426.3	Full match	No results	No results
Com_6496_pos	3-Hydroxypicolinic acid	C6 H5 N O3	139.027	3.041	140.034	Full match	No results	Full match
Com_650_pos	Orlistat	C29 H53 N O5	533.348	14.634	534.355	Invalid mass	No results	No results
Com_6521_pos	Ethyl sorbate	C8 H12 O2	140.084	13.346	141.091	Full match	No results	No results
Com_6527_pos	Valerophenone	C11 H14 O	162.104	13.062	163.112	Full match	No results	No results
Com_6557_pos	Nor-9-carboxy-¦Ä9-THC	C21 H28 O4	344.196	11.079	345.204	Invalid mass	No results	No results
Com_6558_pos	N7-Methylguanosine	C11 H17 N5 O5	299.123	1.38	300.13	No results	No results	Full match
Com_6582_pos	HPK	C17 H28 N6 O4	380.217	11.554	381.225	Full match	No results	No results
Com_6627_pos	3-Methylindole	C9 H9 N	131.074	12.328	132.081	No results	No results	Full match
Com_6656_pos	ethyl 2-methyl-1,5-diphenyl-1H-pyrrole-3-carboxylate	C20 H19 N O2	610.286	12.389	306.15	Invalid mass	No results	No results
Com_6659_pos	Homosildenafil	C23 H32 N6 O4 S	506.23	12.424	507.238	Invalid mass	No results	No results
Com_6690_pos	4-Aminoindole	C8 H8 N2	132.069	5.734	133.076	No results	No results	Full match
Com_673_pos	5-OxoETE	C20 H30 O3	318.217	13.66	319.225	Invalid mass	No results	No results
Com_6747_pos	¦Â-Asarone	C12 H16 O3	208.11	12.636	209.117	Full match	No results	No results
Com_6751_pos	1-Phenyl-3-methyl-5-pyrazolone	C10 H10 N2 O	174.079	10.055	175.087	Full match	No results	No results
Com_678_pos	octadec-9-ynoic acid	C18 H32 O2	262.229	13.893	263.237	Invalid mass	No results	No results
Com_6799_pos	3b,7b-Dihydroxy-5-androsten-17-one	C19 H28 O3	304.203	11.887	305.211	No results	No results	Full match
Com_6817_pos	N-Acetylsphingosine	C20 H39 N O3	363.275	13.633	364.282	Invalid mass	No results	No results
Com_6820_pos	Androsterone	C19 H30 O2	290.225	13.271	291.232	Full match	No results	Full match
Com_682_pos	5,7-dihydroxy-2-phenyl-4H-chromen-4-one	C15 H10 O4	254.058	12.291	255.065	Full match	No results	No results
Com_6876_pos	gamma-Glutamyltyrosine	C14 H18 N2 O6	310.116	5.795	311.124	No results	Full match	No results
Com_6920_pos	2-Linoleoyl glycerol	C21 H38 O4	336.266	14.867	337.273	Invalid mass	No results	No results
Com_6953_pos	4-amino-1-(2-furylmethyl)-6-hydroxy-1,2-dihydropyrimidine-2-thione	C9 H9 N3 O2 S	223.04	10.086	224.048	Invalid mass	No results	No results
Com_6961_pos	Ingenol-3-angelate	C25 H34 O6	452.218	13.511	453.225	Invalid mass	No results	No results
Com_6992_pos	Acetylcarnitine	C9 H17 N O4	203.116	9.245	204.123	No results	No results	Full match
Com_699_pos	1-{2-[(4-fluorophenyl)sulfonyl]ethyl}-4-(2-pyridinyl)piperazine	C17 H20 F N3 O2 S	349.132	12.171	350.139	Invalid mass	No results	No results
Com_7004_pos	Berberine	C20 H17 N O4	335.116	8.817	336.123	Full match	No results	No results
Com_7034_pos	L-(+)-Arabinose	C5 H10 O5	150.053	1.246	173.042	No results	No results	Full match
Com_7038_pos	Cafestol	C20 H28 O3	316.204	12.341	317.211	Full match	No results	Full match
Com_7052_pos	Artemisinin	C15 H22 O5	586.269	10.189	587.276	Invalid mass	No results	No results
Com_7057_pos	Diosgenin	C27 H42 O3	396.303	13.803	397.31	Invalid mass	No results	No results
Com_7077_pos	15-Deoxy-¦¤12,14-prostaglandin A1	C20 H30 O3	300.209	14.653	301.216	Invalid mass	No results	No match
Com_7083_pos	(-)-Epigallocatechin	C15 H14 O7	306.074	9.934	307.082	Full match	No results	No results
Com_70_pos	trans-3-Indoleacrylic acid	C11 H9 N O2	187.063	6.802	188.071	Full match	No results	Full match
Com_710_pos	1H-indene-3-carboxamide	C10 H9 N O	159.068	3.153	160.076	Full match	No results	No results
Com_7112_pos	4-Methoxycinnamaldehyde	C10 H10 O2	180.079	12.091	181.086	Invalid mass	No results	No match
Com_715_pos	Nicotinic acid	C6 H5 N O2	123.032	1.769	124.039	Full match	Full match	Full match
Com_7184_pos	3-(2,3-dihydro-1H-indol-1-yl)-2-[(2-furylmethyl)sulfonyl]acrylonitrile	C16 H14 N2 O3 S	331.104	9.635	332.111	Invalid mass	No results	No results
Com_7189_pos	PC (16:1e/2:0)	C26 H52 N O7 P	521.348	14.968	522.355	No results	Full match	Full match
Com_7267_pos	3-amino-2-phenyl-2H-pyrazolo[4,3-c]pyridine-4,6-diol	C12 H10 N4 O2	242.081	10.009	243.088	Full match	No results	No results
Com_7291_pos	GLK	C14 H28 N4 O4	316.215	8.841	317.222	Invalid mass	No results	No results
Com_7357_pos	Dithranol	C14 H10 O3	226.063	11.019	227.07	No results	No results	Full match
Com_7361_pos	11-dehydro Thromboxane B2	C20 H32 O6	346.236	11.907	347.242	Invalid mass	No results	No results
Com_737_pos	Formononetin	C16 H12 O4	268.074	12.93	269.081	Full match	Full match	No results
Com_7385_pos	2-Methylpentanedioic acid	C6 H10 O4	146.058	12.07	147.065	No results	No results	Full match
Com_7417_pos	(2S)-2-(2-hydroxypropan-2-yl)-2H,3H,7H-furo[3,2-g]chromen-7-one	C14 H14 O4	246.089	11.537	247.097	Full match	No results	No results
Com_7418_pos	17¦Á-Ethynylestradiol	C20 H24 O2	296.178	12.603	297.185	Full match	No results	Full match
Com_7423_pos	4-Phenyl-3-buten-2-one	C10 H10 O	146.073	11.527	147.081	Full match	No results	No results
Com_7479_pos	2-{[2-(4-methylpiperazino)phenyl]methylene}hydrazine-1-carbothioamide	C13 H19 N5 S	299.116	12.122	300.123	Invalid mass	No results	No match
Com_7482_pos	D-(+)-Camphor	C10 H16 O	152.12	13.91	153.127	Full match	No results	No results
Com_74_pos	DL-Tryptophan	C11 H12 N2 O2	204.09	6.798	205.097	Full match	Full match	Full match
Com_7526_pos	3,4-Dimethoxycinnamic acid	C11 H12 O4	208.074	9.982	209.081	Full match	Full match	Full match
Com_7543_pos	Trenbolone acetate	C20 H24 O3	312.172	12.177	313.18	No results	No results	Full match
Com_7546_pos	Etiocholanolone	C19 H30 O2	272.214	13.871	273.221	Invalid mass	No results	No results
Com_7561_pos	5-(6-hydroxy-6-methyloctyl)-2,5-dihydrofuran-2-one	C13 H22 O3	208.146	13.372	209.154	Invalid mass	No results	No results
Com_757_pos	2'-Deoxyadenosine	C10 H13 N5 O3	251.102	2.895	252.109	Full match	Full match	Full match
Com_7583_pos	4-Phenylbutyric acid	C10 H12 O2	164.084	11.364	165.091	Full match	Full match	Full match
Com_758_pos	Proline	C5 H9 N O2	115.064	1.362	116.071	Full match	Full match	Full match
Com_7595_pos	Oxytetracycline	C22 H24 N2 O9	482.136	13.204	483.143	Invalid mass	No results	No results
Com_7597_pos	All-Trans-13,14-Dihydroretinol	C20 H32 O	288.245	13.268	289.253	No results	No results	Full match
Com_7649_pos	Cnidioside A	C17 H20 O9	390.093	8.32	391.1	Invalid mass	No results	No results
Com_7668_pos	1,3-dipyridin-3-ylpropane-1,3-dione	C13 H10 N2 O2	226.074	10.227	227.082	Full match	No results	No results
Com_7676_pos	4-(9H-fluoren-9-yl)pyridine	C18 H13 N	243.109	7.787	244.116	Invalid mass	No results	No results
Com_767_pos	Dl-3-Hydroxynorvaline	C5 H11 N O3	133.074	1.363	134.081	No results	No results	Full match
Com_7684_pos	Androstenedione	C19 H26 O2	286.191	14.595	287.198	Invalid mass	No results	No results
Com_7704_pos	(2E)-N-(4-acetamidobutyl)-3-(4-hydroxy-3-methoxyphenyl)prop-2-enamide	C16 H22 N2 O4	306.158	6.137	307.165	Full match	No results	No results
Com_7715_pos	6-Methylquinoline	C10 H9 N	143.074	10.022	144.081	Full match	No results	No results
Com_7723_pos	S-Lactoyglutathione	C13 H21 N3 O8 S	379.106	11.474	380.114	No results	No results	Full match
Com_7729_pos	Palmitic Acid	C16 H32 O2	273.267	13.116	274.274	Invalid mass	No results	No results
Com_7756_pos	2-(1H-benzimidazol-2-yl)-N-[4-(benzyloxy)phenyl]benzamide	C27 H22 N4 O2	434.175	14.012	435.182	Full match	No results	No results
Com_7761_pos	4-(1H-pyrazol-1-yl)-N,N-bis(2-pyridinylmethyl)benzenesulfonamide	C21 H19 N5 O2 S	405.124	1.32	406.132	Full match	No results	No results
Com_7800_pos	Tacrolimus	C44 H69 N O12	841.43	10.29	842.437	Invalid mass	No results	No results
Com_7835_pos	2-Acetylpyridine	C7 H7 N O	121.053	11.389	122.06	Full match	No results	No results
Com_7842_pos	2-Phenylpropionic acid	C9 H10 O2	150.068	10.986	151.076	No results	No results	Full match
Com_7845_pos	6 ¦Â-Hydroxycortisol	C21 H30 O6	360.191	12.54	361.199	Invalid mass	No results	No results
Com_784_pos	Edaravone	C10 H10 N2 O	174.079	8.936	175.087	Full match	No results	No results
Com_7859_pos	Muramic acid	C9 H17 N O7	251.102	5.71	252.109	Invalid mass	No results	No match
Com_7867_pos	Corey Lactone Diol	C8 H12 O4	172.074	10.271	173.081	No results	No results	Full match
Com_7893_pos	di{4-[(2-hydroxyethyl)(methyl)amino]phenyl}methanone	C19 H24 N2 O3	328.176	12.229	329.183	Invalid mass	No results	No results
Com_7920_pos	Furanyl fentanyl 3-furancarboxamide isomer-d5	C24 H21 [2]H5 N2 O2	379.235	12.588	380.243	Invalid mass	No results	No results
Com_7922_pos	¦Á-Lapachone	C15 H14 O3	242.094	12.529	243.102	Full match	No results	Full match
Com_8020_pos	2-methoxy-5-(1H-1,2,4-triazol-5-yl)-4-(trifluoromethyl)pyridine	C9 H7 F3 N4 O	244.056	6.361	245.063	Full match	No results	No results
Com_8077_pos	D,L-Camphor	C10 H16 O	152.12	13.596	153.127	Full match	No results	No results
Com_8153_pos	Creatine	C4 H9 N3 O2	131.07	1.358	132.077	No results	No results	Full match
Com_8175_pos	3-Amino-4-methylpentanoic acid	C6 H13 N O2	131.095	7.38	132.102	No results	No results	Full match
Com_8194_pos	N-Methylhydantoin	C4 H6 N2 O2	114.043	1.382	115.05	No results	No results	Full match
Com_8197_pos	¦Á-Ergocryptine	C32 H41 N5 O5	575.321	10.788	576.328	Invalid mass	No results	No results
Com_8200_pos	6-phenyl-3,4-dihydro-1H-2,5-benzoxazocin-1-one	C16 H13 N O2	251.095	8.221	252.102	Full match	No results	No results
Com_8208_pos	LPE 15:1	C20 H40 N O7 P	437.254	14.169	438.261	No results	Full match	No results
Com_8211_pos	2-[(5-anilino-4-phenyl-4H-1,2,4-triazol-3-yl)thio]acetic acid	C16 H14 N4 O2 S	326.081	10.942	327.089	Invalid mass	No results	No results
Com_821_pos	Syringic acid	C9 H10 O5	198.053	9.735	199.06	Full match	Full match	Full match
Com_8224_pos	6-Hydroxynicotinic acid	C6 H5 N O3	139.027	6.89	140.034	Full match	No results	Full match
Com_8241_pos	Trigonelline	C7 H7 N O2	137.048	7.506	138.055	Full match	No results	Full match
Com_8242_pos	Metronidazole-OH	C6 H9 N3 O4	187.059	1.788	188.067	Full match	No results	No results
Com_8304_pos	Dulcitol	C6 H14 O6	182.079	1.327	183.086	No results	No results	Full match
Com_8310_pos	5-Methyluridine	C10 H14 N2 O6	258.085	1.352	259.092	No results	No results	Full match
Com_8318_pos	4-[(dimethylamino)methylene]-5-phenyl-2,4-dihydro-3H-pyrazol-3-one	C12 H13 N3 O	215.106	9.99	216.113	Full match	No results	No results
Com_8358_pos	Isovanillic acid	C8 H8 O4	168.042	9.717	169.05	Full match	No results	Full match
Com_8371_pos	4-methylphenyl 1-ethyl-3-methyl-1H-pyrazole-5-carbothioate	C14 H16 N2 O S	260.095	9.453	261.102	Invalid mass	No results	No results
Com_8396_pos	Phenylpyruvic acid	C9 H8 O3	164.047	12.799	165.055	No results	No results	Full match
Com_83_pos	Choline	C5 H13 N O	103.1	1.443	104.107	Full match	Full match	No results
Com_8401_pos	4-(2,3-dihydro-1,4-benzodioxin-6-yl)butanoic acid	C12 H14 O4	204.079	13.234	205.086	Invalid mass	No results	No results
Com_8407_pos	1,1-Dimethyl-2-oxopropyl N-[2-(2-pyridyl)ethyl]carbamate	C13 H18 N2 O3	250.132	7.187	251.139	Full match	No results	No results
Com_8414_pos	Melezitose	C18 H32 O16	522.179	1.317	523.186	Invalid mass	Invalid mass	No results
Com_8440_pos	10-Undecenoic acid	C11 H20 O2	184.146	14.017	185.154	No results	No results	Full match
Com_8532_pos	Deisopropylatrazine	C5 H8 Cl N5	173.047	11.422	174.054	Full match	No results	No match
Com_8558_pos	Cardamomin	C16 H14 O4	270.089	11.381	271.096	Full match	No results	No results
Com_8577_pos	Ergothioneine	C9 H15 N3 O2 S	229.088	11.724	230.096	No results	No results	Full match
Com_8665_pos	N-(p-Coumaroyl) serotonin	C19 H18 N2 O3	322.132	9.289	323.139	Full match	No results	No results
Com_8684_pos	L-Threonine	C4 H9 N O3	119.059	1.302	120.066	No results	No results	Full match
Com_8697_pos	3-Acetyl-2,5-dimethylfuran	C8 H10 O2	156.079	12.63	157.086	Invalid mass	No results	No results
Com_8705_pos	5,8-dihydroxy-10-methyl-5,8,9,10-tetrahydro-2H-oxecin-2-one	C10 H14 O4	180.079	9.478	181.086	Invalid mass	No results	No match
Com_8723_pos	2-(1H-indol-3-yl)acetic acid	C10 H9 N O2	175.063	2.503	176.071	Full match	No results	Full match
Com_8765_pos	Prostaglandin E2-1-glyceryl ester	C23 H38 O7	448.243	13.711	449.251	Invalid mass	No results	No results
Com_8798_pos	Methyl cinnamate	C10 H10 O2	162.068	10.962	163.075	Full match	No results	No results
Com_881_pos	2-[(3S)-1-Benzyl-3-pyrrolidinyl]-1,3-benzothiazole	C18 H18 N2 S	294.122	8.055	295.129	Invalid mass	No results	No match
Com_8842_pos	UR144 N-(5-hydroxypentyl) metabolite	C21 H29 N O2	327.224	12.467	328.231	Invalid mass	No results	No results
Com_8860_pos	4-Pyridoxic acid	C8 H9 N O4	183.053	7.474	184.061	Full match	No results	Full match
Com_8870_pos	1-[4-hydroxy-3-(3-methylbut-2-en-1-yl)phenyl]ethan-1-one	C13 H16 O2	221.142	12.34	222.149	Invalid mass	No results	No results
Com_8884_pos	3-(3,4-Dihydroxyphenyl)-2-Methylalanine	C10 H13 N O4	211.085	7.976	212.092	No results	No results	Full match
Com_8899_pos	13-HPODE	C18 H32 O4	312.23	12.21	313.237	No results	No results	Full match
Com_8926_pos	2,3-Dinor-8-epi-prostaglandin F2¦Á	C18 H30 O5	348.192	10.977	349.199	Invalid mass	No results	No results
Com_8985_pos	11-Oxoetiocholanolone	C19 H28 O3	286.193	13.558	287.2	Invalid mass	No match	No match
Com_9012_pos	Sterigmatocystin	C18 H12 O6	324.063	12.538	325.071	Full match	No results	No results
Com_9069_pos	3-hydroxy-4-methoxy-9H-xanthen-9-one	C14 H10 O4	242.058	11.334	243.065	Full match	No results	No results
Com_9072_pos	DL-Glutamine	C5 H10 N2 O3	146.069	1.283	147.076	Full match	Full match	Full match
Com_9082_pos	KKK	C18 H38 N6 O4	384.285	14.599	385.292	Invalid mass	No results	No results
Com_9083_pos	13,14-dihydro-15-keto Prostaglandin E2	C20 H32 O5	334.214	11.766	335.221	Invalid mass	No results	No match
Com_9121_pos	5-(2-chloro-6-methylphenoxy)-1,3-dimethyl-4-nitro-1H-pyrazole	C12 H12 Cl N3 O3	281.057	11.764	282.064	Full match	No results	No results
Com_9159_pos	(2R)-5-hydroxy-7-methoxy-2-phenyl-3,4-dihydro-2H-1-benzopyran-4-one	C16 H14 O4	270.089	13.044	271.096	Full match	No results	No results
Com_916_pos	dopaquinone	C9H9NO4	195.053	8.191	196.061	No results	No results	Full match
Com_9203_pos	N-Stearoyl taurine	C20 H41 N O4 S	408.302	14.82	409.309	Invalid mass	No results	No results
Com_9207_pos	4-Methoxybenzaldehyde	C8 H8 O2	136.053	9.69	137.06	Full match	No results	Full match
Com_9209_pos	mesityl(piperidin-4-yl)methanone hydrochloride	C15 H21 N O	231.158	1.395	232.166	Invalid mass	No results	No results
Com_9277_pos	Tyramine	C8 H11 N O	137.084	5.586	138.091	No results	No results	Full match
Com_9349_pos	MAG (18:2)	C21 H38 O4	354.276	13.888	355.284	No results	No results	Full match
Com_9359_pos	15(R)-15-Methyl prostaglandin A2	C21 H32 O4	370.214	13.199	371.222	Invalid mass	No results	No results
Com_9372_pos	7-(1-pyrrolidinyl)pyrimido[4,5-d]pyrimidin-4-amine	C10 H12 N6	216.111	1.381	217.118	Invalid mass	No results	No results
Com_9398_pos	Octadeca-11E,13E,15Z-trienoic acid	C18 H30 O2	278.225	15.332	279.232	No results	No results	Full match
Com_9448_pos	Aflatoxin G2	C17 H14 O7	330.074	11.305	331.081	Full match	No results	No results
Com_9476_pos	2-Isopropylaniline	C9 H13 N	135.105	10.954	136.112	Full match	Full match	No results
Com_9496_pos	N1-[4-(acetylamino)phenyl]-2,2-dimethylcyclopropane-1-carboxamide	C14 H18 N2 O2	246.137	12.881	247.144	Full match	No results	No results
Com_950_pos	Stiripentol	C14 H18 O3	216.115	12.807	217.122	Invalid mass	No results	No results
Com_9514_pos	Kanamycin	C18 H36 N4 O11	506.213	11.664	507.22	Invalid mass	No results	No results
Com_9543_pos	Acipimox	C6 H6 N2 O3	154.038	6.321	155.045	Full match	No results	No results
Com_9546_pos	Val-Ser	C8 H16 N2 O4	204.111	1.329	205.118	No results	No results	Full match
Com_9563_pos	(2R)-2-[(2R,5S)-5-[(2S)-2-hydroxybutyl]oxolan-2-yl]propanoic acid	C11 H20 O4	216.136	12.809	217.144	Full match	No results	Full match
Com_9574_pos	¦Â-Lapachone	C15 H14 O3	242.094	11.425	243.102	Full match	No results	Full match
Com_9639_pos	Homo-Gamma-Linolenic Acid (C20:3)	C20 H34 O2	306.256	12.488	307.263	No results	No results	Full match
Com_9640_pos	TKK	C16 H33 N5 O5	375.252	12.276	376.259	Invalid mass	No results	No results
Com_9642_pos	N-Acetyl-D-lactosamine	C14 H25 N O11	183.058	1.318	384.15	Invalid mass	No results	No results
Com_9659_pos	10b-methyl-1,5,6,10b-tetrahydroimidazo[2,1-a]isoquinolin-2(3H)-one	C12 H14 N2 O	202.111	10.904	203.118	Full match	No results	No results
Com_9671_pos	2'-O-Methyladenosine	C11 H15 N5 O4	281.112	5.241	282.12	Full match	Full match	Full match
Com_9672_pos	6,9-dimethoxy-11H-indeno[1,2-b]quinoxalin-11-one	C17 H12 N2 O3	292.085	12.197	293.092	Full match	No results	No results
Com_9689_pos	Docosapentaenoic acid	C22 H34 O2	330.256	15.328	331.263	Full match	No results	Full match
Com_9697_pos	2,3-diphenylsuccinonitrile	C16 H12 N2	116.05	12.729	117.058	Invalid mass	No results	No results
Com_9728_pos	N1-[4-(aminosulfonyl)phenyl]-2,2-dimethylpropanamide	C11 H16 N2 O3 S	256.085	9.52	257.092	Invalid mass	No results	No results
Com_9739_pos	Safrole	C10 H10 O2	162.068	12.081	163.075	Full match	No results	No results
Com_9748_pos	Octadecanamine	C18 H39 N	269.308	14.049	270.315	Full match	No results	No results
Com_9794_pos	Gatifloxacin	C19 H22 F N3 O4	353.184	10.298	354.191	Invalid mass	No results	No results
Com_9817_pos	Vanillin	C8 H8 O3	152.048	8.394	153.055	Full match	Full match	Full match
Com_991_pos	3-(tert-butyl)-1-methyl-N-(2-oxo-3-azepanyl)-1H-pyrazole-5-carboxamide	C15 H24 N4 O2	292.186	13.901	293.193	Invalid mass	No results	No results
Com_9952_pos	1-(3-ethyl-2,4-dihydroxy-6-methoxyphenyl)butan-1-one	C13 H18 O4	238.121	10.38	239.128	Full match	No results	No results
Com_9958_pos	4-(4-methoxyphenyl)-6-pyridin-4-yl-1,3,5-triazin-2(3H)-one	C15 H12 N4 O2	280.092	10.858	281.1	Invalid mass	No results	No results
Com_9969_pos	PC (14:0e/2:0)	C24 H50 N O7 P	495.332	14.847	496.34	No results	Full match	Full match
Com_9989_pos	methyl 1-(1-benzylpiperidin-4-yl)-1H-1,2,3-benzotriazole-5-carboxylate	C20 H22 N4 O2	350.169	14.126	351.176	Invalid mass	No results	No results
Com_9_pos	Oleoyl ethylamide	C20 H39 N O	309.303	15.561	310.31	Full match	No results	No results
